# Supplementary material for: Prevalence of gastroesophageal reflux disease and its associated risk factors among the adult population of Mthatha, Eastern Cape, South Africa
Source: PLoS One. 2025 Dec 1;20(12):e0337059. doi: 10.1371/journal.pone.0337059 (PMC12668490; doi:10.1371/journal.pone.0337059)
Supplement: S1 File — (ZIP) [file pone.0337059.s001.zip]

Archive with 2 entries (2 files):
- PREVALENCE OF GERD MTHATHA DATASET.xlsx
- OUTPUT.xlsx
