# Supplementary material for: Prevalence of gastroesophageal reflux disease and its associated risk factors among the adult population of Mthatha, Eastern Cape, South Africa
Source: PLoS One. 2025 Dec 1;20(12):e0337059. doi: 10.1371/journal.pone.0337059 (PMC12668490; doi:10.1371/journal.pone.0337059)
Supplement: S1 File — (ZIP) [file pone.0337059.s001.zip › PREVALENCE OF GERD MTHATHA DATASET.xlsx]

## Sheet: MTHATHA DATASET
Assigned study ID	DEMOGRAPHICS	Age (years)	Age Groups	Sex	Marital status	Residence	Sub-district of residence	District of residence	Level of education	Employment status	Income per month	Grant recipient	Medical aid cover	Medical aid sponsor	CLINICAL DATA	Weight (kg)	Height (m)	Body mass index (kg/m2)	Nutritional Status	Diabetes mellitus	Hypertension	Hypertension2	Hyperlipidemia	Family History of GORD	COPD	Ischaemic Heart Disease	SCREENING AND DIAGNOSIS OF GORD	How often do you have a burning feeling behind your breastbone (heartburn) a week?	How often do you have stomach contents (food or water) moving upwards to your throat or mouth (regurgitation)?	How often do you have pain in the centre of the upper stomach? (epigastric pain/ Chest pain)	Typical symptom: Chest pain	Severity of nausea	Severity of sleep disturbance	GERDQ Screening score	Severity of GORD	GORD diagnosis (Firth)	GORD diagnosis	GORD diagnosis3	Quality of life score	Impact of GORD on quality of life	Typical and atypical SYMPTOMS	SEVERITY OF TYPICAL SYMPTOMS	Severity of regurgitation	Severity of heartburn	Severity of chest pain	Typical symptom: Sleep disturbance	Typical symptom: Taking medication for heartburn	Atypical symptom: Asthma	Typical symptom: Heartburn
218		45	40-59 years	Female	Married	Mthatha	King Sabata Dalindyebo	OR Tambo	Dropped out of school	Unemployed	< R500	No	No			69	1.65	25.3444	Overweight	No	No	No	No	No	No	No		None	Once a week	None	No			7	50% likelihood of GORD	No GORD	No GORD	No GORD					Mild			No	No	No	No
200		21	<40 years	Male	Single	Mthatha	King Sabata Dalindyebo	OR Tambo	Student at a tertiary institution	Unemployed	R1000-R2000	No	No			75	1.5	33.3333	Obese	No	No	No	No	No	No	No		None	None	None	No			6	50% likelihood of GORD	No GORD	No GORD	No GORD								No	No	No	No
14		23	<40 years	Female	Single	Mthatha	King Sabata Dalindyebo	OR Tambo	Dropped out of school	Unemployed	< R500	No	No			67	1.52	28.9993	Overweight	No	No	No	No	No	No	No		None	None	None	No			6	50% likelihood of GORD	No GORD	No GORD	No GORD								No	No	No	No
56		23	<40 years	Female	Single	Mthatha	King Sabata Dalindyebo	OR Tambo	Dropped out of school	Unemployed	< R500	No	No			88	1.63	33.1213	Obese	No	No	No	No	No	No	No		None	None	None	No			6	50% likelihood of GORD	No GORD	No GORD	No GORD								No	No	No	No
77		23	<40 years	Female	Single	Mthatha	King Sabata Dalindyebo	OR Tambo	Dropped out of school	Unemployed	< R500	No	No			88	1.63	33.1213	Obese	No	No	No	No	No	No	No		None	None	None	No			6	50% likelihood of GORD	No GORD	No GORD	No GORD								No	No	No	No
6		24	<40 years	Male	Single	Mthatha	King Sabata Dalindyebo	OR Tambo	Student at a tertiary institution	Unemployed	R1000-R2000	No	No			64.9	1.5	28.8444	Overweight	No	No	No	No	No	No	No		None	None	None	No			6	50% likelihood of GORD	No GORD	No GORD	No GORD								No	No	No	No
46		24	<40 years	Male	Single	Mthatha	King Sabata Dalindyebo	OR Tambo	Student at a tertiary institution	Unemployed	R1000-R2000	No	No			64.9	1.5	28.8444	Overweight	No	No	No	No	No	No	No		None	None	None	No			6	50% likelihood of GORD	No GORD	No GORD	No GORD								No	No	No	No
129		28	<40 years	Male	Single	Mthatha	King Sabata Dalindyebo	OR Tambo	Dropped out of school	Unemployed	< R500	Yes	No			66	1.65	24.2424	Normal weight	No	No	No	No	No	No	No		None	None	None	No			6	50% likelihood of GORD	No GORD	No GORD	No GORD								No	No	No	No
137		30	<40 years	Male	Single	Mthatha	King Sabata Dalindyebo	OR Tambo	Completed Grade 12	Unemployed	< R500	No	No			70	1.65	25.7117	Overweight	No	No	No	No	No	No	No		None	None	None	No			6	50% likelihood of GORD	No GORD	No GORD	No GORD								No	No	No	No
225		30	<40 years	Male	Single	Mthatha	King Sabata Dalindyebo	OR Tambo	Dropped out of school	Unemployed	< R500	No	No			84	1.55	34.9636	Obese	No	No	No	No	No	No	No		None	None	None	No			6	50% likelihood of GORD	No GORD	No GORD	No GORD								No	No	No	No
384		33	<40 years	Female	Single	Mthatha	King Sabata Dalindyebo	OR Tambo	Never attended school	Unemployed	< R500	No	No			45	1.59	17.7999	Underweight	No	No	No	No	No	No	No		Once a week	None	None	No			7	50% likelihood of GORD	No GORD	No GORD	No GORD						Mild		No	No	No	Yes
389		33	<40 years	Female	Single	Mthatha	King Sabata Dalindyebo	OR Tambo	Dropped out of school	Unemployed	< R500	Yes	No			75	1.57	30.4272	Obese	No	No	No	No	No	No	No		Once a week	None	None	No			7	50% likelihood of GORD	No GORD	No GORD	No GORD						Mild		No	No	No	Yes
102		33	<40 years	Female	Single	Mthatha	King Sabata Dalindyebo	OR Tambo	Dropped out of school	Unemployed	< R500	No	No			88	1.63	33.1213	Obese	No	No	No	No	No	No	No		None	None	None	No			6	50% likelihood of GORD	No GORD	No GORD	No GORD								No	No	No	No
288		34	<40 years	Female	Single	Mthatha	King Sabata Dalindyebo	OR Tambo	Dropped out of school	Unemployed	R500-R1000	No	No			64	1.64	23.7954	Normal weight	No	Yes	Yes	No	Yes	No	No		Once a week	None	None	No			7	50% likelihood of GORD	No GORD	No GORD	No GORD						Mild		No	No	No	Yes
179		36	<40 years	Female	Separated	Mthatha	King Sabata Dalindyebo	OR Tambo	Dropped out of school	Unemployed	< R500	No	No			104	1.63	39.1434	Obese	No	No	No	No	No	No	No		None	None	None	No			6	50% likelihood of GORD	No GORD	No GORD	No GORD								No	No	No	No
123		41	40-59 years	Female	Single	Mthatha	King Sabata Dalindyebo	OR Tambo	Dropped out of school	Unemployed	R500-R1000	No	No			69	1.65	25.3444	Overweight	No	No	No	No	No	Yes	No		None	None	None	No			6	50% likelihood of GORD	No GORD	No GORD	No GORD								No	No	No	No
169		49	40-59 years	Female	Married	Mthatha	King Sabata Dalindyebo	OR Tambo	Dropped out of school	Unemployed	< R500	Yes	No			60	1.57	24.3418	Normal weight	No	No	No	No	No	No	No		None	None	None	No			6	50% likelihood of GORD	No GORD	No GORD	No GORD								No	No	No	No
364		58	40-59 years	Female	Single	Mthatha	King Sabata Dalindyebo	OR Tambo	Dropped out of school	Unemployed	>R2000	Yes	No			49	1.6	19.1406	Normal weight	No	No	No	No	No	No	No		None	None	None	No			6	50% likelihood of GORD	No GORD	No GORD	No GORD								No	No	No	No
246		64	≥60 years	Male	Single	Mthatha	King Sabata Dalindyebo	OR Tambo	Dropped out of school	Unemployed	>R2000	Yes	No			53	1.6	20.7031	Normal weight	No	No	No	No	No	No	No		None	None	None	No			6	50% likelihood of GORD	No GORD	No GORD	No GORD								No	No	No	No
328		65	≥60 years	Female	Married	Mthatha	King Sabata Dalindyebo	OR Tambo	Dropped out of school	Unemployed	R500-R1000	Yes	No			104	1.63	39.1434	Obese	No	Yes	Yes	No	No	Yes	No		None	None	None	No			6	50% likelihood of GORD	No GORD	No GORD	No GORD								No	No	No	No
286		77	≥60 years	Female	Single	Mthatha	King Sabata Dalindyebo	OR Tambo	Never attended school	Unemployed	>R2000	Yes	No			90	1.6	35.1562	Obese	No	No	No	No	No	Yes	No		None	None	None	No			6	50% likelihood of GORD	No GORD	No GORD	No GORD								No	No	No	No
309		80	≥60 years	Female	Single	Mthatha	King Sabata Dalindyebo	OR Tambo	Completed tertiary education	Unemployed	< R500	No	No			77	1.5	34.2222	Obese	Yes	Yes	Yes	No	No	Yes	No		None	None	None	No			6	50% likelihood of GORD	No GORD	No GORD	No GORD								No	No	Yes	No
372		18	<40 years	Female	Single	Mthatha	King Sabata Dalindyebo	OR Tambo	Dropped out of school	Unemployed	< R500	Yes	No			74	1.64	27.5134	Overweight	Yes	No	No	No	Yes	No	No		Once a week	Once a week	2-3 days a week	Yes		Mild	7	50% likelihood of GORD	No GORD	No GORD	No GORD					Mild	Mild	Moderate	Yes	No	No	Yes
375		18	<40 years	Female	Single	Mthatha	King Sabata Dalindyebo	OR Tambo	Student at a tertiary institution	Unemployed	>R2000	No	Yes			50	1.51	21.9289	Normal weight	No	No	No	No	No	No	No		None	None	None	No			6	50% likelihood of GORD	No GORD	No GORD	No GORD								No	No	No	No
202		20	<40 years	Female	Single	Mthatha	King Sabata Dalindyebo	OR Tambo	Student at a tertiary institution	Unemployed	R1000-R2000	No	Yes	Relative		54	1.61	20.8325	Normal weight	No	No	No	No	No	No	No		None	None	None	No			6	50% likelihood of GORD	No GORD	No GORD	No GORD								No	No	No	No
186		20	<40 years	Male	Single	Mthatha	King Sabata Dalindyebo	OR Tambo	Student at a tertiary institution	Unemployed	< R500	No	No			96	1.65	35.2617	Obese	No	No	No	No	No	No	No		None	None	None	No			6	50% likelihood of GORD	No GORD	No GORD	No GORD								No	No	No	No
120		20	<40 years	Female	Single	Mthatha	King Sabata Dalindyebo	OR Tambo	Completed tertiary education	Employed	R1000-R2000	No	Yes	Self		69	1.52	29.865	Obese	No	No	No	No	No	No	No		None	Once a week	None	No			7	50% likelihood of GORD	No GORD	No GORD	No GORD					Mild			No	No	No	No
93		20	<40 years	Female	Single	Mthatha	King Sabata Dalindyebo	OR Tambo	Completed Grade 12	Unemployed	< R500	Yes	No			51	1.54	21.5045	Normal weight	No	No	No	No	No	No	No		Once a week	Once a week	2-3 days a week	Yes		Mild	7	50% likelihood of GORD	No GORD	No GORD	No GORD					Mild	Mild	Moderate	Yes	No	No	Yes
149		21	<40 years	Female	Single	Mthatha	King Sabata Dalindyebo	OR Tambo	Student at a tertiary institution	Unemployed	R500-R1000	Yes	No			59	1.53	25.204	Overweight	No	Yes	Yes	No	Yes	No	No		2-3 days a week	2-3 days a week	Once a week	Yes	Moderate		7	50% likelihood of GORD	No GORD	No GORD	No GORD					Moderate	Moderate	Mild	No	No	Yes	Yes
373		21	<40 years	Male	Single	Mthatha	King Sabata Dalindyebo	OR Tambo	Completed tertiary education	Unemployed	< R500	No	No			61	1.52	26.4024	Overweight	No	No	No	No	No	No	No		None	None	None	No			6	50% likelihood of GORD	No GORD	No GORD	No GORD								No	No	No	No
16		22	<40 years	Female	Single	Mthatha	King Sabata Dalindyebo	OR Tambo	Student at a tertiary institution	Unemployed	< R500	No	No			79	1.63	29.7339	Obese	No	No	No	No	No	No	No		None	None	None	No			6	50% likelihood of GORD	No GORD	No GORD	No GORD								No	No	No	No
58		22	<40 years	Female	Single	Mthatha	King Sabata Dalindyebo	OR Tambo	Student at a tertiary institution	Unemployed	< R500	No	No			79	1.63	29.7339	Obese	No	No	No	No	No	No	No		None	None	None	No			6	50% likelihood of GORD	No GORD	No GORD	No GORD								No	No	No	No
79		22	<40 years	Female	Single	Mthatha	King Sabata Dalindyebo	OR Tambo	Student at a tertiary institution	Unemployed	< R500	No	No			79	1.63	29.7339	Obese	No	No	No	No	No	No	No		None	None	None	No			6	50% likelihood of GORD	No GORD	No GORD	No GORD								No	No	No	No
114		23	<40 years	Female	Divorced	Mthatha	King Sabata Dalindyebo	OR Tambo	Dropped out of school	Employed	R1000-R2000	No	No			81	1.6	31.6406	Obese	No	No	No	No	No	No	No		None	None	None	No			6	50% likelihood of GORD	No GORD	No GORD	No GORD								No	No	No	No
98		23	<40 years	Female	Single	Mthatha	King Sabata Dalindyebo	OR Tambo	Dropped out of school	Unemployed	R500-R1000	Yes	No			85	1.6	33.2031	Obese	No	No	No	No	Yes	No	No		None	None	None	No			6	50% likelihood of GORD	No GORD	No GORD	No GORD								No	No	No	No
241		25	<40 years	Female	Single	Mthatha	King Sabata Dalindyebo	OR Tambo	Never attended school	Unemployed	< R500	No	No			68	1.67	24.3824	Normal weight	No	No	No	No	No	No	No		Once a week	Once a week	2-3 days a week	Yes		Mild	7	50% likelihood of GORD	No GORD	No GORD	No GORD					Mild	Mild	Moderate	Yes	No	No	Yes
400		25	<40 years	Male	Single	Mthatha	King Sabata Dalindyebo	OR Tambo	Student at a tertiary institution	Unemployed	>R2000	Yes	No			78	1.67	27.968	Overweight	No	No	No	No	No	No	No		None	None	None	No			6	50% likelihood of GORD	No GORD	No GORD	No GORD								No	No	No	No
207		26	<40 years	Male	Single	Mthatha	King Sabata Dalindyebo	OR Tambo	Never attended school	Unemployed	< R500	Yes	No			66	1.65	24.2424	Normal weight	No	No	No	No	No	No	No		None	None	None	No			6	50% likelihood of GORD	No GORD	No GORD	No GORD								No	No	No	No
248		26	<40 years	Male	Single	Mthatha	King Sabata Dalindyebo	OR Tambo	Never attended school	Unemployed	< R500	Yes	No			66	1.65	24.2424	Normal weight	No	No	No	No	No	No	No		None	None	None	No			6	50% likelihood of GORD	No GORD	No GORD	No GORD								No	No	No	No
95		29	<40 years	Female	Single	Mthatha	King Sabata Dalindyebo	OR Tambo	Completed tertiary education	Employed	R1000-R2000	No	Yes	Self		69	1.52	29.865	Obese	No	No	No	No	No	No	No		None	Once a week	None	No			7	50% likelihood of GORD	No GORD	No GORD	No GORD					Mild			No	No	No	No
212		30	<40 years	Female	Single	Mthatha	King Sabata Dalindyebo	OR Tambo	Dropped out of school	Unemployed	< R500	Yes	No			70	1.52	30.2978	Obese	No	No	No	No	No	No	No		None	None	None	No			6	50% likelihood of GORD	No GORD	No GORD	No GORD								No	No	No	No
253		30	<40 years	Female	Single	Mthatha	King Sabata Dalindyebo	OR Tambo	Dropped out of school	Unemployed	< R500	Yes	No			70	1.52	30.2978	Obese	No	No	No	No	No	No	No		None	None	None	No			6	50% likelihood of GORD	No GORD	No GORD	No GORD								No	No	No	No
237		30	<40 years	Female	Single	Mthatha	King Sabata Dalindyebo	OR Tambo	Completed Grade 12	Unemployed	R500-R1000	Yes	No			85	1.56	34.9277	Obese	No	No	No	No	No	No	No		None	None	None	No			6	50% likelihood of GORD	No GORD	No GORD	No GORD								No	No	No	No
191		31	<40 years	Female	Married	Mthatha	King Sabata Dalindyebo	OR Tambo	Dropped out of school	Unemployed	R1000-R2000	Yes	No			102	1.5	45.3333	Morbid obesity	No	No	No	No	No	No	No		None	None	None	No			6	50% likelihood of GORD	No GORD	No GORD	No GORD								No	No	No	No
144		31	<40 years	Male	Single	Mthatha	King Sabata Dalindyebo	OR Tambo	Dropped out of school	Unemployed	#NULL!	No	No			62	1.68	21.9671	Normal weight	No	No	No	No	No	No	No		None	None	None	No			6	50% likelihood of GORD	No GORD	No GORD	No GORD								No	No	No	No
118		31	<40 years	Female	Single	Mthatha	King Sabata Dalindyebo	OR Tambo	Completed Grade 12	Unemployed	< R500	Yes	No			51	1.54	21.5045	Normal weight	No	No	No	No	No	No	No		Once a week	Once a week	2-3 days a week	Yes		Mild	7	50% likelihood of GORD	No GORD	No GORD	No GORD					Mild	Mild	Moderate	Yes	No	No	Yes
394		33	<40 years	Male	Cohabiting	Mthatha	King Sabata Dalindyebo	OR Tambo	Dropped out of school	Unemployed	< R500	No	No			82	1.67	29.4023	Overweight	No	No	No	No	No	No	No		None	None	None	No			6	50% likelihood of GORD	No GORD	No GORD	No GORD								No	No	No	No
117		33	<40 years	Female	Married	Mthatha	King Sabata Dalindyebo	OR Tambo	Never attended school	Employed	>R2000	No	Yes	Self		60	1.53	25.6312	Overweight	Yes	No	No	No	Yes	No	No		Once a week	None	None	No	Mild		6	50% likelihood of GORD	No GORD	No GORD	No GORD						Mild		No	No	No	Yes
104		34	<40 years	Female	Single	Mthatha	King Sabata Dalindyebo	OR Tambo	Student at a tertiary institution	Unemployed	< R500	No	No			79	1.63	29.7339	Obese	No	No	No	No	No	No	No		None	None	None	No			6	50% likelihood of GORD	No GORD	No GORD	No GORD								No	No	No	No
109		34	<40 years	Male	Single	Mthatha	King Sabata Dalindyebo	OR Tambo	Dropped out of school	Unemployed	< R500	Yes	No			66	1.63	24.841	Overweight	No	No	No	No	No	No	No		None	None	None	No			6	50% likelihood of GORD	No GORD	No GORD	No GORD								No	No	No	No
240		34	<40 years	Male	Single	Mthatha	King Sabata Dalindyebo	OR Tambo	Completed Grade 12	Unemployed	< R500	No	No			77	1.57	31.2386	Obese	Yes	No	No	No	Yes	No	No		Once a week	None	None	No	Mild		6	50% likelihood of GORD	No GORD	No GORD	No GORD						Mild		No	No	No	Yes
215		36	<40 years	Female	Single	Mthatha	King Sabata Dalindyebo	OR Tambo	Completed Grade 12	Unemployed	< R500	No	No			69	1.52	29.865	Obese	Yes	No	No	No	Yes	No	No		Once a week	None	None	No	Mild		6	50% likelihood of GORD	No GORD	No GORD	No GORD						Mild		No	No	No	Yes
256		36	<40 years	Female	Single	Mthatha	King Sabata Dalindyebo	OR Tambo	Completed Grade 12	Unemployed	< R500	No	No			69	1.52	29.865	Obese	Yes	No	No	No	Yes	No	No		Once a week	None	None	No	Mild		6	50% likelihood of GORD	No GORD	No GORD	No GORD						Mild		No	No	No	Yes
243		36	<40 years	Female	Married	Mthatha	King Sabata Dalindyebo	OR Tambo	Completed tertiary education	Unemployed	R500-R1000	Yes	No			102	1.5	45.3333	Morbid obesity	No	No	No	No	No	No	No		None	Once a week	None	No			7	50% likelihood of GORD	No GORD	No GORD	No GORD					Mild			No	No	No	No
232		37	<40 years	Male	Single	Mthatha	King Sabata Dalindyebo	OR Tambo	Dropped out of school	Unemployed	< R500	No	No			70	1.65	25.7117	Overweight	No	No	No	No	No	No	No		None	None	None	No			6	50% likelihood of GORD	No GORD	No GORD	No GORD								No	No	No	No
305		38	<40 years	Female	Single	Mthatha	King Sabata Dalindyebo	OR Tambo	Dropped out of school	Unemployed	< R500	No	No			67	1.66	24.3141	Normal weight	No	Yes	Yes	No	Yes	No	No		None	None	None	No	Moderate	Mild	5	50% likelihood of GORD	No GORD	No GORD	No GORD								Yes	No	Yes	No
221		39	<40 years	Female	Married	Mthatha	King Sabata Dalindyebo	OR Tambo	Never attended school	Unemployed	< R500	Yes	No			60	1.7	20.7612	Normal weight	No	No	No	No	Yes	No	No		None	None	None	No			6	50% likelihood of GORD	No GORD	No GORD	No GORD								No	No	No	No
262		39	<40 years	Female	Married	Mthatha	King Sabata Dalindyebo	OR Tambo	Never attended school	Unemployed	< R500	Yes	No			60	1.7	20.7612	Normal weight	No	No	No	No	Yes	No	No		None	None	None	No			6	50% likelihood of GORD	No GORD	No GORD	No GORD								No	No	No	No
26		40	40-59 years	Female	Single	Mthatha	King Sabata Dalindyebo	OR Tambo	Dropped out of school	Unemployed	R500-R1000	Yes	No			96	1.53	41.0099	Morbid obesity	No	Yes	Yes	No	Yes	No	No		2-3 days a week	2-3 days a week	Once a week	Yes	Moderate		7	50% likelihood of GORD	No GORD	No GORD	No GORD					Moderate	Moderate	Mild	No	No	Yes	Yes
172		41	40-59 years	Female	Married	Mthatha	King Sabata Dalindyebo	OR Tambo	Dropped out of school	Unemployed	< R500	No	No			88	1.58	35.2508	Obese	No	Yes	Yes	No	No	No	No		None	None	None	No			6	50% likelihood of GORD	No GORD	No GORD	No GORD								No	No	Yes	No
208		42	40-59 years	Female	Widowed	Mthatha	King Sabata Dalindyebo	OR Tambo	Dropped out of school	Employed	< R500	Yes	No			100	1.63	37.6378	Obese	No	No	No	No	No	No	No		None	None	None	No			6	50% likelihood of GORD	No GORD	No GORD	No GORD								No	No	No	No
248		42	40-59 years	Female	Widowed	Mthatha	King Sabata Dalindyebo	OR Tambo	Dropped out of school	Employed	< R500	Yes	No			100	1.63	37.6378	Obese	No	No	No	No	No	No	No		None	None	None	No			6	50% likelihood of GORD	No GORD	No GORD	No GORD								No	No	No	No
22		42	40-59 years	Male	Married	Mthatha	King Sabata Dalindyebo	OR Tambo	Completed Grade 12	Self-employed	R500-R1000	No	No			106	1.66	38.4671	Obese	No	No	No	No	No	No	No		None	None	None	No			6	50% likelihood of GORD	No GORD	No GORD	No GORD								No	No	No	No
64		42	40-59 years	Male	Married	Mthatha	King Sabata Dalindyebo	OR Tambo	Completed Grade 12	Self-employed	R500-R1000	No	No			106	1.66	38.4671	Obese	No	No	No	No	No	No	No		None	None	None	No			6	50% likelihood of GORD	No GORD	No GORD	No GORD								No	No	No	No
85		42	40-59 years	Male	Married	Mthatha	King Sabata Dalindyebo	OR Tambo	Completed Grade 12	Self-employed	R500-R1000	No	No			106	1.66	38.4671	Obese	No	No	No	No	No	No	No		None	None	None	No			6	50% likelihood of GORD	No GORD	No GORD	No GORD								No	No	No	No
187		43	40-59 years	Male	Married	Mthatha	King Sabata Dalindyebo	OR Tambo	Dropped out of school	Unemployed	< R500	Yes	No			74	1.69	25.9095	Overweight	No	No	No	No	No	No	No		None	None	None	No			6	50% likelihood of GORD	No GORD	No GORD	No GORD								No	No	No	No
110		43	40-59 years	Male	Married	Mthatha	King Sabata Dalindyebo	OR Tambo	Completed Grade 12	Self-employed	R500-R1000	No	No			106	1.66	38.4671	Obese	No	No	No	No	No	No	No		None	None	None	No			6	50% likelihood of GORD	No GORD	No GORD	No GORD								No	No	No	No
139		44	40-59 years	Male	Single	Mthatha	King Sabata Dalindyebo	OR Tambo	Completed Grade 12	Unemployed	#NULL!	Yes	No			78	1.6	30.4687	Obese	No	No	No	No	No	No	No		None	None	None	No			6	50% likelihood of GORD	No GORD	No GORD	No GORD								No	No	No	No
328		44	40-59 years	Female	Single	Mthatha	King Sabata Dalindyebo	OR Tambo	Never attended school	Self-employed	R500-R1000	No	No			56	1.62	21.3382	Normal weight	No	Yes	Yes	No	Yes	No	No		None	None	Once a week	Yes	Mild		4	50% likelihood of GORD	No GORD	No GORD	No GORD							Mild	No	No	No	No
378		45	40-59 years	Male	Married	Mthatha	King Sabata Dalindyebo	OR Tambo	Dropped out of school	Unemployed	R500-R1000	No	No			45	1.52	19.4771	Normal weight	No	No	No	No	Yes	No	No		Once a week	None	None	No			7	50% likelihood of GORD	No GORD	No GORD	No GORD						Mild		No	No	No	Yes
259		45	40-59 years	Female	Married	Mthatha	King Sabata Dalindyebo	OR Tambo	Dropped out of school	Unemployed	< R500	No	No			69	1.65	25.3444	Overweight	No	No	No	No	No	No	No		None	Once a week	None	No			7	50% likelihood of GORD	No GORD	No GORD	No GORD					Mild			No	No	No	No
356		47	40-59 years	Female	Single	Mthatha	King Sabata Dalindyebo	OR Tambo	Dropped out of school	Unemployed	< R500	No	No			90	1.7	31.1419	Obese	No	No	No	No	No	No	No		None	None	None	No			6	50% likelihood of GORD	No GORD	No GORD	No GORD								No	No	No	No
227		49	40-59 years	Female	Married	Mthatha	King Sabata Dalindyebo	OR Tambo	Dropped out of school	Unemployed	< R500	No	No			79.6	1.55	33.1322	Obese	No	No	No	No	No	No	No		None	None	None	No			6	50% likelihood of GORD	No GORD	No GORD	No GORD								No	No	No	No
9		51	40-59 years	Female	Single	Mthatha	King Sabata Dalindyebo	OR Tambo	Completed Grade 12	Unemployed	R1000-R2000	No	No			90	1.57	36.5126	Obese	No	Yes	Yes	No	No	No	No		None	None	None	No			6	50% likelihood of GORD	No GORD	No GORD	No GORD								No	No	Yes	No
49		51	40-59 years	Female	Single	Mthatha	King Sabata Dalindyebo	OR Tambo	Completed Grade 12	Unemployed	R1000-R2000	No	No			90	1.57	36.5126	Obese	No	Yes	Yes	No	No	No	No		None	None	None	No			6	50% likelihood of GORD	No GORD	No GORD	No GORD								No	No	Yes	No
216		52	40-59 years	Female	Single	Mthatha	King Sabata Dalindyebo	OR Tambo	Never attended school	Unemployed	R500-R1000	No	No			85	1.68	30.1162	Obese	No	No	No	No	No	No	No		Once a week	Once a week	2-3 days a week	Yes		Mild	7	50% likelihood of GORD	No GORD	No GORD	No GORD					Mild	Mild	Moderate	Yes	No	No	Yes
257		52	40-59 years	Female	Single	Mthatha	King Sabata Dalindyebo	OR Tambo	Never attended school	Unemployed	R500-R1000	No	No			85	1.68	30.1162	Obese	No	No	No	No	No	No	No		Once a week	Once a week	2-3 days a week	Yes		Mild	7	50% likelihood of GORD	No GORD	No GORD	No GORD					Mild	Mild	Moderate	Yes	No	No	Yes
68		56	40-59 years	Female	Divorced	Mthatha	King Sabata Dalindyebo	OR Tambo	Dropped out of school	Employed	R1000-R2000	No	No			81	1.6	31.6406	Obese	No	No	No	No	No	No	No		None	None	None	No			6	50% likelihood of GORD	No GORD	No GORD	No GORD								No	No	No	No
89		56	40-59 years	Female	Divorced	Mthatha	King Sabata Dalindyebo	OR Tambo	Dropped out of school	Employed	R1000-R2000	No	No			81	1.6	31.6406	Obese	No	No	No	No	No	No	No		None	None	None	No			6	50% likelihood of GORD	No GORD	No GORD	No GORD								No	No	No	No
382		60	≥60 years	Female	Widowed	Mthatha	King Sabata Dalindyebo	OR Tambo	Completed Grade 12	Unemployed	< R500	No	No			90	1.68	31.8878	Obese	No	No	No	No	No	No	No		Once a week	None	None	No			7	50% likelihood of GORD	No GORD	No GORD	No GORD						Mild		No	No	No	Yes
92		61	≥60 years	Female	Married	Mthatha	King Sabata Dalindyebo	OR Tambo	Never attended school	Employed	>R2000	No	Yes	Self		60	1.53	25.6312	Overweight	Yes	No	No	No	Yes	No	No		Once a week	None	None	No	Mild		6	50% likelihood of GORD	No GORD	No GORD	No GORD						Mild		No	No	No	Yes
21		65	≥60 years	Male	Single	Mthatha	King Sabata Dalindyebo	OR Tambo	Dropped out of school	Unemployed	< R500	Yes	No			66	1.63	24.841	Overweight	No	No	No	No	No	No	No		None	None	None	No			6	50% likelihood of GORD	No GORD	No GORD	No GORD								No	No	No	No
63		65	≥60 years	Male	Single	Mthatha	King Sabata Dalindyebo	OR Tambo	Dropped out of school	Unemployed	< R500	Yes	No			66	1.63	24.841	Overweight	No	No	No	No	No	No	No		None	None	None	No			6	50% likelihood of GORD	No GORD	No GORD	No GORD								No	No	No	No
84		65	≥60 years	Male	Single	Mthatha	King Sabata Dalindyebo	OR Tambo	Dropped out of school	Unemployed	< R500	Yes	No			66	1.63	24.841	Overweight	No	No	No	No	No	No	No		None	None	None	No			6	50% likelihood of GORD	No GORD	No GORD	No GORD								No	No	No	No
28		65	≥60 years	Male	Married	Mthatha	King Sabata Dalindyebo	OR Tambo	Completed Grade 12	Unemployed	>R2000	Yes	No			78	1.53	33.3205	Obese	Yes	Yes	Yes	Yes	No	Yes	No		None	None	None	No			6	50% likelihood of GORD	No GORD	No GORD	No GORD								No	No	No	No
390		68	≥60 years	Female	Single	Mthatha	King Sabata Dalindyebo	OR Tambo	Completed Grade 12	Unemployed	< R500	No	No			94	1.59	37.1821	Obese	No	No	No	No	No	Yes	No		Once a week	None	None	No			7	50% likelihood of GORD	No GORD	No GORD	No GORD						Mild		No	No	No	Yes
343		73	≥60 years	Female	Married	Mthatha	King Sabata Dalindyebo	OR Tambo	Dropped out of school	Unemployed	< R500	Yes	No			48	1.54	20.2395	Normal weight	No	No	No	No	No	Yes	No		None	None	None	No			6	50% likelihood of GORD	No GORD	No GORD	No GORD								No	No	No	No
145		74	≥60 years	Female	Widowed	Mthatha	King Sabata Dalindyebo	OR Tambo	Dropped out of school	Self-employed	>R2000	Yes	No			77	1.57	31.2386	Obese	No	No	No	No	No	Yes	No		None	None	None	No			6	50% likelihood of GORD	No GORD	No GORD	No GORD								No	No	No	No
181		75	≥60 years	Female	Single	Mthatha	King Sabata Dalindyebo	OR Tambo	Dropped out of school	Unemployed	< R500	Yes	No			56	1.6	21.875	Normal weight	No	No	No	No	No	Yes	No		None	None	None	No			6	50% likelihood of GORD	No GORD	No GORD	No GORD								No	No	No	No
380		47	40-59 years	Female	Single	Mthatha	King Sabata Dalindyebo	OR Tambo	Dropped out of school	Unemployed	R1000-R2000	No	No			58	1.5	25.7778	Overweight	No	No	No	No	No	No	No		Once a week	None	Once a week	Yes	Mild	Mild	7	50% likelihood of GORD	No GORD	No GORD	No GORD						Mild	Mild	Yes	Yes	No	Yes
223		60	≥60 years	Female	Widowed	Mthatha	King Sabata Dalindyebo	OR Tambo	Dropped out of school	Unemployed	R1000-R2000	No	No			65	1.66	23.5883	Normal weight	No	No	No	No	No	No	No		Once a week	None	Once a week	Yes	Mild	Mild	7	50% likelihood of GORD	No GORD	No GORD	No GORD						Mild	Mild	Yes	Yes	No	Yes
264		60	≥60 years	Female	Single	Mthatha	King Sabata Dalindyebo	OR Tambo	Dropped out of school	Unemployed	R1000-R2000	No	No			65	1.66	23.5883	Normal weight	No	No	No	No	No	No	No		Once a week	None	Once a week	Yes	Mild	Mild	7	50% likelihood of GORD	No GORD	No GORD	No GORD						Mild	Mild	Yes	Yes	No	Yes
313		74	≥60 years	Male	Single	Mthatha	King Sabata Dalindyebo	OR Tambo	Dropped out of school	Unemployed	< R500	No	No			45	1.58	18.026	Underweight	No	No	No	No	No	No	No		None	None	Once a week	Yes	Moderate	Mild	5	50% likelihood of GORD	No GORD	No GORD	No GORD							Mild	Yes	Yes	No	No
344		22	<40 years	Male	Married	Mthatha	King Sabata Dalindyebo	OR Tambo	Dropped out of school	Unemployed	< R500	Yes	No			60	1.45	28.5375	Overweight	No	No	No	No	No	No	No		Once a week	None	4-7 days a week	Yes	Mild	Mild	7	50% likelihood of GORD	No GORD	No GORD	No GORD						Mild	Severe	Yes	Yes	No	Yes
308		46	40-59 years	Male	Cohabiting	Mthatha	King Sabata Dalindyebo	OR Tambo	Dropped out of school	Unemployed	>R2000	Yes	No			100	1.57	40.5696	Morbid obesity	Yes	Yes	Yes	Yes	No	No	No		None	None	None	No	Moderate		7	50% likelihood of GORD	No GORD	No GORD	No GORD								No	Yes	No	No
348		53	40-59 years	Female	Married	Mthatha	King Sabata Dalindyebo	OR Tambo	Dropped out of school	Unemployed	< R500	Yes	No			66	1.68	23.3844	Normal weight	No	No	No	No	No	No	No		Once a week	Once a week	None	No			8	79% likelihood of GORD	GORD	GORD	GORD	0	Low impact			Mild	Mild		No	No	No	Yes
402		19	<40 years	Male	Single	Mthatha	King Sabata Dalindyebo	OR Tambo	Still to complete Grade 12	Unemployed	>R2000	No	Yes	Relative		50	1.53	21.3593	Normal weight	No	No	No	No	Yes	No	No		2-3 days a week	None	None	No			8	79% likelihood of GORD	GORD	GORD	GORD	0	Low impact				Moderate		No	No	No	Yes
199		20	<40 years	Female	Single	Mthatha	King Sabata Dalindyebo	OR Tambo	Student at a tertiary institution	Unemployed	R500-R1000	No	Yes	Relative		70	1.6	27.3437	Overweight	No	No	No	No	No	No	No		Once a week	2-3 days a week	None	No			9	79% likelihood of GORD	GORD	GORD	GORD	0	Low impact			Moderate	Mild		No	No	No	Yes
381		31	<40 years	Female	Single	Mthatha	King Sabata Dalindyebo	OR Tambo	Completed Grade 12	Unemployed	< R500	No	No			67	1.64	24.9108	Overweight	No	No	No	No	No	No	No		Once a week	2-3 days a week	None	No			9	79% likelihood of GORD	GORD	GORD	GORD	0	Low impact			Moderate	Mild		No	No	No	Yes
224		37	<40 years	Male	Single	Mthatha	King Sabata Dalindyebo	OR Tambo	Completed Grade 12	Employed	>R2000	Yes	No			66	1.65	24.2424	Normal weight	No	No	No	No	No	No	No		Once a week	2-3 days a week	None	No			9	79% likelihood of GORD	GORD	GORD	GORD	0	Low impact			Moderate	Mild		No	No	No	Yes
76		40	40-59 years	Female	Single	Mthatha	King Sabata Dalindyebo	OR Tambo	Completed Grade 12	Unemployed	< R500	Yes	No			96	1.67	34.4222	Obese	No	No	No	No	No	No	No		Once a week	2-3 days a week	None	No			9	79% likelihood of GORD	GORD	GORD	GORD	0	Low impact			Moderate	Mild		No	No	No	Yes
101		40	40-59 years	Female	Single	Mthatha	King Sabata Dalindyebo	OR Tambo	Completed Grade 12	Unemployed	< R500	Yes	No			96	1.67	34.4222	Obese	No	No	No	No	No	No	No		Once a week	2-3 days a week	None	No			9	79% likelihood of GORD	GORD	GORD	GORD	0	Low impact			Moderate	Mild		No	No	No	Yes
156		41	40-59 years	Female	Single	Mthatha	King Sabata Dalindyebo	OR Tambo	Completed Grade 12	Unemployed	< R500	Yes	No			100	1.5	44.4444	Morbid obesity	No	No	No	No	No	No	No		2-3 days a week	4-7 days a week	Once a week	Yes			10	79% likelihood of GORD	GORD	GORD	GORD	0	Low impact			Severe	Moderate	Mild	No	No	No	Yes
369		46	40-59 years	Female	Single	Mthatha	King Sabata Dalindyebo	OR Tambo	Dropped out of school	Unemployed	< R500	Yes	No			59	1.51	25.8761	Overweight	No	No	No	No	No	No	No		Once a week	Once a week	None	No			8	79% likelihood of GORD	GORD	GORD	GORD	0	Low impact			Mild	Mild		No	No	No	Yes
33		47	40-59 years	Female	Single	Mthatha	King Sabata Dalindyebo	OR Tambo	Completed tertiary education	Self-employed	R500-R1000	No	No			55	1.65	20.202	Normal weight	No	No	No	No	No	No	No		2-3 days a week	4-7 days a week	Once a week	Yes			10	79% likelihood of GORD	GORD	GORD	GORD	0	Low impact			Severe	Moderate	Mild	No	No	No	Yes
398		51	40-59 years	Male	Single	Mthatha	King Sabata Dalindyebo	OR Tambo	Dropped out of school	Unemployed	>R2000	No	No			83	1.5	36.8889	Obese	No	No	No	No	No	No	No		None	Once a week	None	No		Mild	8	79% likelihood of GORD	GORD	GORD	GORD	1	Low impact			Mild			Yes	No	No	No
270		40	40-59 years	Female	Single	Mthatha	King Sabata Dalindyebo	OR Tambo	Dropped out of school	Unemployed	R500-R1000	No	No			66	1.5	29.3333	Overweight	Yes	Yes	Yes	Yes	Yes	Yes	No		2-3 days a week	Once a week	None	No			10	79% likelihood of GORD	GORD	GORD	GORD	1	Low impact			Mild	Moderate		No	Yes	Yes	Yes
336		44	40-59 years	Female	Single	Mthatha	King Sabata Dalindyebo	OR Tambo	Dropped out of school	Employed	>R2000	No	Yes	Self		96	1.65	35.2617	Obese	No	No	No	No	No	No	No		Once a week	Once a week	None	No		Mild	10	79% likelihood of GORD	GORD	GORD	GORD	2	Low impact			Mild	Mild		Yes	Yes	No	Yes
338		26	<40 years	Female	Single	Mthatha	King Sabata Dalindyebo	OR Tambo	Dropped out of school	Employed	R500-R1000	No	No			69	1.45	32.8181	Obese	No	No	No	No	No	No	No		None	Once a week	None	No		Severe	11	89% likelihood of GORD	GORD	GORD	GORD	4	High impact			Mild			Yes	Yes	No	No
357		34	<40 years	Female	Married	Mthatha	King Sabata Dalindyebo	OR Tambo	Dropped out of school	Unemployed	< R500	No	No			48	1.56	19.7239	Normal weight	No	No	No	No	No	No	No		Once a week	Once a week	None	No		Mild	10	79% likelihood of GORD	GORD	GORD	GORD	2	Low impact			Mild	Mild		Yes	Yes	No	Yes
359		34	<40 years	Female	Single	Mthatha	King Sabata Dalindyebo	OR Tambo	Completed Grade 12	Unemployed	>R2000	Yes	No			68	1.53	29.0487	Overweight	No	No	No	No	No	No	No		None	None	None	No		Severe	10	79% likelihood of GORD	GORD	GORD	GORD	4	High impact						Yes	Yes	No	No
294		45	40-59 years	Female	Single	Mthatha	King Sabata Dalindyebo	OR Tambo	Completed Grade 12	Unemployed	R500-R1000	No	No			62	1.68	21.9671	Normal weight	No	No	No	No	No	No	No		Once a week	None	None	No		Mild	9	79% likelihood of GORD	GORD	GORD	GORD	2	Low impact				Mild		Yes	Yes	No	Yes
131		18	<40 years	Female	Single	Mthatha	King Sabata Dalindyebo	OR Tambo	Still to complete Grade 12	Unemployed	R500-R1000	No	Yes	Self		73	1.62	27.8159	Overweight	No	Yes	Yes	No	Yes	No	No		2-3 days a week	None	2-3 days a week	Yes	Mild	Moderate	9	79% likelihood of GORD	GORD	GORD	GORD	4	High impact				Moderate	Moderate	Yes	Yes	No	Yes
171		24	<40 years	Female	Single	Mthatha	King Sabata Dalindyebo	OR Tambo	Completed Grade 12	Unemployed	< R500	No	No			68	1.68	24.093	Normal weight	No	Yes	Yes	No	Yes	No	No		2-3 days a week	None	2-3 days a week	Yes	Mild	Moderate	9	79% likelihood of GORD	GORD	GORD	GORD	4	High impact				Moderate	Moderate	Yes	Yes	No	Yes
406		35	<40 years	Female	Separated	Mthatha	King Sabata Dalindyebo	OR Tambo	Completed Grade 12	Employed	>R2000	No	Yes	Self		88	1.67	31.5537	Obese	Yes	No	No	No	Yes	No	No		2-3 days a week	None	None	No	Mild		9	79% likelihood of GORD	GORD	GORD	GORD	2	Low impact				Moderate		No	Yes	No	Yes
8		38	<40 years	Female	Single	Mthatha	King Sabata Dalindyebo	OR Tambo	Student at a tertiary institution	Unemployed	R500-R1000	Yes	No			76	1.61	29.3199	Overweight	No	Yes	Yes	No	Yes	No	No		2-3 days a week	None	2-3 days a week	Yes	Mild	Moderate	9	79% likelihood of GORD	GORD	GORD	GORD	4	High impact				Moderate	Moderate	Yes	Yes	No	Yes
48		38	<40 years	Female	Single	Mthatha	King Sabata Dalindyebo	OR Tambo	Student at a tertiary institution	Unemployed	R500-R1000	Yes	No			76	1.61	29.3199	Overweight	No	Yes	Yes	No	Yes	No	No		2-3 days a week	None	2-3 days a week	Yes	Mild	Moderate	9	79% likelihood of GORD	GORD	GORD	GORD	4	High impact				Moderate	Moderate	Yes	Yes	No	Yes
302		33	<40 years	Female	Single	Mthatha	King Sabata Dalindyebo	OR Tambo	Completed Grade 12	Unemployed	R1000-R2000	Yes	No			112	1.68	39.6825	Morbid obesity	No	No	No	No	No	No	No		4-7 days a week	None	4-7 days a week	Yes	Mild	Mild	9	79% likelihood of GORD	GORD	GORD	GORD	4	High impact				Severe	Severe	Yes	Yes	No	Yes
152		44	40-59 years	Female	Single	Mthatha	King Sabata Dalindyebo	OR Tambo	Completed Grade 12	Self-employed	R500-R1000	No	No			112	1.68	39.6825	Morbid obesity	Yes	Yes	Yes	No	No	No	No		Once a week	2-3 days a week	None	No	Moderate		10	79% likelihood of GORD	GORD	GORD	GORD	3	High impact			Moderate	Mild		No	Yes	Yes	Yes
29		56	40-59 years	Female	Single	Mthatha	King Sabata Dalindyebo	OR Tambo	Completed Grade 12	Employed	>R2000	No	No			101	1.53	43.1458	Morbid obesity	Yes	Yes	Yes	No	No	No	No		Once a week	2-3 days a week	None	No	Moderate		10	79% likelihood of GORD	GORD	GORD	GORD	3	High impact			Moderate	Mild		No	Yes	Yes	Yes
365		49	40-59 years	Female	Married	Mthatha	King Sabata Dalindyebo	OR Tambo	Dropped out of school	Unemployed	R500-R1000	Yes	No			45	1.59	17.7999	Underweight	No	No	No	No	No	No	No		4-7 days a week	None	4-7 days a week	Yes	Mild	Mild	9	79% likelihood of GORD	GORD	GORD	GORD	4	High impact				Severe	Severe	Yes	Yes	No	Yes
233		56	40-59 years	Female	Married	Mthatha	King Sabata Dalindyebo	OR Tambo	Never attended school	Unemployed	< R500	No	No			64	1.64	23.7954	Normal weight	No	No	No	No	No	Yes	No		4-7 days a week	4-7 days a week	4-7 days a week	Yes	Mild	Mild	12	89% likelihood of GORD	GORD	GORD	GORD	4	High impact			Severe	Severe	Severe	Yes	Yes	No	Yes
404		70	≥60 years	Male	Married	Mthatha	King Sabata Dalindyebo	OR Tambo	Completed tertiary education	Unemployed	>R2000	Yes	No			65	1.48	29.6749	Obese	Yes	Yes	Yes	Yes	Yes	Yes	No		4-7 days a week	2-3 days a week	2-3 days a week	Yes	Mild	Severe	14	89% likelihood of GORD	GORD	GORD	GORD	6	High impact			Moderate	Severe	Moderate	Yes	Yes	Yes	Yes
333		31	<40 years	Female	Divorced	Mthatha	King Sabata Dalindyebo	OR Tambo	Dropped out of school	Unemployed	R1000-R2000	Yes	No			72	1.6	28.125	Overweight	No	No	No	No	No	No	No		None	None	None	No			6	50% likelihood of GORD	No GORD	No GORD	No GORD								No	No	No	No
401		32	<40 years	Male	Single	Mthatha	King Sabata Dalindyebo	OR Tambo	Completed tertiary education	Unemployed	< R500	No	No			59	1.68	20.9042	Normal weight	No	No	No	No	No	No	No		None	None	None	No			6	50% likelihood of GORD	No GORD	No GORD	No GORD								No	No	No	No
405		18	<40 years	Female	Single	Mthatha	King Sabata Dalindyebo	OR Tambo	Still to complete Grade 12	Unemployed	R500-R1000	No	Yes	Relative		90	1.69	31.5115	Obese	No	No	No	No	No	No	No		None	None	None	No			6	50% likelihood of GORD	No GORD	No GORD	No GORD								No	No	No	No
32		22	<40 years	Female	Single	Mthatha	King Sabata Dalindyebo	OR Tambo	Completed Grade 12	Self-employed	R500-R1000	No	No			78	1.66	28.306	Overweight	No	No	No	No	No	No	No		None	None	None	No			6	50% likelihood of GORD	No GORD	No GORD	No GORD								No	No	No	No
403		23	<40 years	Female	Single	Mthatha	King Sabata Dalindyebo	OR Tambo	Completed tertiary education	Self-employed	R1000-R2000	No	No			80	1.67	28.6851	Overweight	No	No	No	No	No	No	No		None	None	None	No			6	50% likelihood of GORD	No GORD	No GORD	No GORD								No	No	Yes	No
53		29	<40 years	Female	Single	Mthatha	King Sabata Dalindyebo	OR Tambo	Dropped out of school	Unemployed	R500-R1000	Yes	No			75	1.59	29.6665	Obese	No	No	No	No	No	No	No		None	None	None	No			6	50% likelihood of GORD	No GORD	No GORD	No GORD								No	No	No	No
176		30	<40 years	Female	Single	Mthatha	King Sabata Dalindyebo	OR Tambo	Completed Grade 12	Employed	>R2000	Yes	No			80	1.65	29.3848	Overweight	No	No	No	No	No	No	No		None	None	None	No			6	50% likelihood of GORD	No GORD	No GORD	No GORD								No	No	No	No
153		30	<40 years	Female	Single	Mthatha	King Sabata Dalindyebo	OR Tambo	Dropped out of school	Unemployed	< R500	No	No			72	1.69	25.2092	Overweight	Yes	Yes	Yes	Yes	Yes	No	No		None	None	None	No			6	50% likelihood of GORD	No GORD	No GORD	No GORD								No	No	Yes	No
177		32	<40 years	Female	Single	Mthatha	King Sabata Dalindyebo	OR Tambo	Completed Grade 12	Unemployed	< R500	Yes	No			54	1.68	19.1327	Normal weight	No	No	No	No	No	No	No		None	None	None	No			6	50% likelihood of GORD	No GORD	No GORD	No GORD								No	No	No	No
99		32	<40 years	Female	Married	Mthatha	King Sabata Dalindyebo	OR Tambo	Dropped out of school	Unemployed	R1000-R2000	Yes	No			67	1.65	24.6097	Overweight	Yes	No	No	Yes	Yes	No	No		None	None	None	No			6	50% likelihood of GORD	No GORD	No GORD	No GORD								No	No	No	No
377		33	<40 years	Female	Divorced	Mthatha	King Sabata Dalindyebo	OR Tambo	Dropped out of school	Self-employed	< R500	No	No			45	1.55	18.7305	Normal weight	No	No	No	No	No	No	No		Once a week	None	None	No			7	50% likelihood of GORD	No GORD	No GORD	No GORD						Mild		No	No	No	Yes
11		34	<40 years	Female	Single	Mthatha	King Sabata Dalindyebo	OR Tambo	Dropped out of school	Unemployed	< R500	No	No			101	1.67	36.215	Obese	No	No	No	No	Yes	No	No		None	None	None	No			6	50% likelihood of GORD	No GORD	No GORD	No GORD								No	No	Yes	No
51		34	<40 years	Female	Single	Mthatha	King Sabata Dalindyebo	OR Tambo	Dropped out of school	Unemployed	< R500	No	No			101	1.67	36.215	Obese	No	No	No	No	Yes	No	No		None	None	None	No			6	50% likelihood of GORD	No GORD	No GORD	No GORD								No	No	Yes	No
155		35	<40 years	Male	Single	Mthatha	King Sabata Dalindyebo	OR Tambo	Student at a tertiary institution	Unemployed	< R500	No	No			58	1.66	21.048	Normal weight	No	No	No	No	No	No	No		None	None	None	No			6	50% likelihood of GORD	No GORD	No GORD	No GORD								No	No	No	No
30		35	<40 years	Female	Single	Mthatha	King Sabata Dalindyebo	OR Tambo	Completed tertiary education	Employed	>R2000	No	No			65	1.61	25.0762	Overweight	Yes	Yes	Yes	Yes	Yes	No	No		None	None	None	No			6	50% likelihood of GORD	No GORD	No GORD	No GORD								No	No	Yes	No
174		37	<40 years	Male	Single	Mthatha	King Sabata Dalindyebo	OR Tambo	Dropped out of school	Unemployed	< R500	Yes	No			79	1.5	35.1111	Obese	No	No	No	No	Yes	No	No		None	None	None	No			6	50% likelihood of GORD	No GORD	No GORD	No GORD								No	No	Yes	No
97		37	<40 years	Female	Single	Mthatha	King Sabata Dalindyebo	OR Tambo	Completed Grade 12	Employed	>R2000	No	No			105	1.67	37.6493	Obese	No	No	No	No	No	No	No		Once a week	None	None	No			7	50% likelihood of GORD	No GORD	No GORD	No GORD						Mild		No	No	No	Yes
54		39	<40 years	Female	Married	Mthatha	King Sabata Dalindyebo	OR Tambo	Dropped out of school	Unemployed	R1000-R2000	Yes	No			92	1.6	35.9375	Obese	No	No	No	No	No	No	No		None	None	None	No			6	50% likelihood of GORD	No GORD	No GORD	No GORD								No	No	No	No
222		39	<40 years	Male	Single	Mthatha	King Sabata Dalindyebo	OR Tambo	Dropped out of school	Unemployed	< R500	Yes	No			98	1.61	37.8072	Obese	Yes	No	No	Yes	Yes	No	No		None	None	None	No			6	50% likelihood of GORD	No GORD	No GORD	No GORD								No	No	No	No
263		39	<40 years	Male	Single	Mthatha	King Sabata Dalindyebo	OR Tambo	Dropped out of school	Unemployed	< R500	Yes	No			98	1.61	37.8072	Obese	Yes	No	No	Yes	Yes	No	No		None	None	None	No			6	50% likelihood of GORD	No GORD	No GORD	No GORD								No	No	No	No
331		42	40-59 years	Female	Married	Mthatha	King Sabata Dalindyebo	OR Tambo	Dropped out of school	Unemployed	< R500	Yes	No			49	1.6	19.1406	Normal weight	No	No	No	No	Yes	Yes	No		None	None	None	No			6	50% likelihood of GORD	No GORD	No GORD	No GORD								No	No	No	No
379		50	40-59 years	Female	Single	Mthatha	King Sabata Dalindyebo	OR Tambo	Never attended school	Self-employed	< R500	No	No			86	1.68	30.4705	Obese	Yes	No	No	Yes	Yes	Yes	No		Once a week	None	None	No			7	50% likelihood of GORD	No GORD	No GORD	No GORD						Mild		No	No	No	Yes
122		55	40-59 years	Female	Single	Mthatha	King Sabata Dalindyebo	OR Tambo	Completed Grade 12	Employed	>R2000	No	No			105	1.67	37.6493	Obese	No	No	No	No	No	No	No		Once a week	None	None	No			7	50% likelihood of GORD	No GORD	No GORD	No GORD						Mild		No	No	No	Yes
220		60	≥60 years	Female	Married	Mthatha	King Sabata Dalindyebo	OR Tambo	Dropped out of school	Employed	>R2000	No	No			61	1.5	27.1111	Overweight	No	No	No	No	No	No	No		Once a week	None	None	No			7	50% likelihood of GORD	No GORD	No GORD	No GORD						Mild		No	No	No	Yes
261		60	≥60 years	Female	Married	Mthatha	King Sabata Dalindyebo	OR Tambo	Dropped out of school	Employed	>R2000	No	No			61	1.5	27.1111	Overweight	No	No	No	No	No	No	No		Once a week	None	None	No			7	50% likelihood of GORD	No GORD	No GORD	No GORD						Mild		No	No	No	Yes
310		68	≥60 years	Male	Single	Mthatha	King Sabata Dalindyebo	OR Tambo	Dropped out of school	Unemployed	>R2000	Yes	No			56	1.59	22.151	Normal weight	Yes	Yes	Yes	Yes	Yes	Yes	No		None	None	None	No			6	50% likelihood of GORD	No GORD	No GORD	No GORD								No	No	No	No
312		75	≥60 years	Female	Single	Mthatha	King Sabata Dalindyebo	OR Tambo	Never attended school	Unemployed	>R2000	Yes	No			56	1.62	21.3382	Normal weight	No	No	No	No	No	No	No		None	None	Once a week	Yes			5	50% likelihood of GORD	No GORD	No GORD	No GORD							Mild	No	No	No	No
291		21	<40 years	Female	Single	Mthatha	King Sabata Dalindyebo	OR Tambo	Never attended school	Self-employed	R1000-R2000	No	No			85	1.62	32.3884	Obese	No	No	No	No	Yes	No	No		Once a week	None	None	No		Mild	8	79% likelihood of GORD	GORD	GORD	GORD	1	Low impact				Mild		Yes	No	Yes	Yes
12		50	40-59 years	Male	Single	Mthatha	King Sabata Dalindyebo	OR Tambo	Completed Grade 12	Self-employed	R1000-R2000	No	No			88	1.7	30.4498	Obese	Yes	Yes	Yes	No	No	No	No		Once a week	Once a week	None	No		Mild	9	79% likelihood of GORD	GORD	GORD	GORD	1	Low impact			Mild	Mild		Yes	No	No	Yes
135		55	40-59 years	Male	Married	Mthatha	King Sabata Dalindyebo	OR Tambo	Completed Grade 12	Unemployed	< R500	Yes	No			71	1.65	26.079	Overweight	Yes	Yes	Yes	No	No	No	No		Once a week	Once a week	None	No		Mild	9	79% likelihood of GORD	GORD	GORD	GORD	1	Low impact			Mild	Mild		Yes	No	No	Yes
198		22	<40 years	Female	Single	Mthatha	King Sabata Dalindyebo	OR Tambo	Student at a tertiary institution	Unemployed	R1000-R2000	No	Yes	Self		74	1.52	32.0291	Obese	No	No	No	No	No	No	No		4-7 days a week	4-7 days a week	4-7 days a week	Yes	Severe	Severe	9	79% likelihood of GORD	GORD	GORD	GORD	3	High impact			Severe	Severe	Severe	Yes	No	Yes	Yes
75		30	<40 years	Female	Single	Mthatha	King Sabata Dalindyebo	OR Tambo	Completed Grade 12	Unemployed	R1000-R2000	Yes	No			80	1.65	29.3848	Overweight	No	No	No	No	No	No	No		4-7 days a week	4-7 days a week	4-7 days a week	Yes	Severe	Severe	9	79% likelihood of GORD	GORD	GORD	GORD	3	High impact			Severe	Severe	Severe	Yes	No	Yes	Yes
292		18	<40 years	Female	Single	Mthatha	King Sabata Dalindyebo	OR Tambo	Dropped out of school	Unemployed	R1000-R2000	No	No			85	1.56	34.9277	Obese	Yes	Yes	Yes	No	No	No	No		Once a week	None	None	No	Mild	Mild	8	79% likelihood of GORD	GORD	GORD	GORD	2	Low impact				Mild		Yes	Yes	No	Yes
27		30	<40 years	Female	Single	Mthatha	King Sabata Dalindyebo	OR Tambo	Completed Grade 12	Unemployed	R500-R1000	Yes	No			50	1.52	21.6413	Normal weight	No	No	No	No	No	No	No		4-7 days a week	4-7 days a week	4-7 days a week	Yes	Moderate	Severe	11	89% likelihood of GORD	GORD	GORD	GORD	4	High impact			Severe	Severe	Severe	Yes	Yes	No	Yes
150		34	<40 years	Female	Cohabiting	Mthatha	King Sabata Dalindyebo	OR Tambo	Completed tertiary education	Unemployed	< R500	Yes	No			53	1.53	22.6409	Normal weight	No	No	No	No	No	No	No		4-7 days a week	4-7 days a week	4-7 days a week	Yes	Moderate	Severe	11	89% likelihood of GORD	GORD	GORD	GORD	4	High impact			Severe	Severe	Severe	Yes	Yes	No	Yes
157		36	<40 years	Female	Single	Mthatha	King Sabata Dalindyebo	OR Tambo	Completed Grade 12	Unemployed	< R500	Yes	No			69	1.59	27.2932	Overweight	No	Yes	Yes	No	No	No	No		2-3 days a week	Once a week	Once a week	Yes	Moderate	Mild	8	79% likelihood of GORD	GORD	GORD	GORD	2	Low impact			Mild	Moderate	Mild	Yes	Yes	No	Yes
334		22	<40 years	Female	Divorced	Mthatha	King Sabata Dalindyebo	OR Tambo	Dropped out of school	Unemployed	R1000-R2000	Yes	No			48	1.55	19.9792	Normal weight	No	No	No	No	No	No	No		Once a week	None	Once a week	Yes		Mild	9	79% likelihood of GORD	GORD	GORD	GORD	3	High impact				Mild	Mild	Yes	Yes	No	Yes
350		24	<40 years	Female	Married	Mthatha	King Sabata Dalindyebo	OR Tambo	Student at a tertiary institution	Unemployed	>R2000	No	Yes	Relative		78	1.61	30.0914	Obese	No	No	No	No	No	No	No		Once a week	None	None	No			7	50% likelihood of GORD	No GORD	No GORD	No GORD						Mild		No	No	No	Yes
363		26	<40 years	Male	Cohabiting	Mthatha	King Sabata Dalindyebo	OR Tambo	Never attended school	Unemployed	R500-R1000	Yes	Yes	Relative		102	1.5	45.3333	Morbid obesity	Yes	Yes	Yes	Yes	Yes	No	No		None	None	None	No			6	50% likelihood of GORD	No GORD	No GORD	No GORD								No	No	Yes	No
347		27	<40 years	Male	Single	Mthatha	King Sabata Dalindyebo	OR Tambo	Dropped out of school	Unemployed	< R500	Yes	No			70	1.5	31.1111	Obese	No	No	No	No	No	No	No		None	None	None	No			6	50% likelihood of GORD	No GORD	No GORD	No GORD								No	No	No	No
290		33	<40 years	Female	Single	Mthatha	King Sabata Dalindyebo	OR Tambo	Completed tertiary education	Self-employed	R500-R1000	No	No			56	1.55	23.3091	Normal weight	No	No	No	No	No	No	No		Once a week	None	None	No			7	50% likelihood of GORD	No GORD	No GORD	No GORD						Mild		No	No	No	Yes
236		36	<40 years	Female	Single	Mthatha	King Sabata Dalindyebo	OR Tambo	Completed Grade 12	Self-employed	< R500	No	No			85	1.62	32.3884	Obese	No	No	No	No	No	No	No		None	None	None	No			6	50% likelihood of GORD	No GORD	No GORD	No GORD								No	No	Yes	No
346		38	<40 years	Male	Single	Mthatha	King Sabata Dalindyebo	OR Tambo	Dropped out of school	Unemployed	< R500	Yes	No			58	1.52	25.1039	Overweight	No	No	No	No	No	No	No		None	None	None	No			6	50% likelihood of GORD	No GORD	No GORD	No GORD								No	No	No	No
285		42	40-59 years	Male	Single	Mthatha	King Sabata Dalindyebo	OR Tambo	Completed tertiary education	Self-employed	>R2000	No	No			81	1.62	30.8642	Obese	No	No	No	No	No	No	No		None	None	None	No			6	50% likelihood of GORD	No GORD	No GORD	No GORD								No	No	No	No
190		44	40-59 years	Male	Single	Mthatha	King Sabata Dalindyebo	OR Tambo	Dropped out of school	Unemployed	< R500	Yes	No			61	1.69	21.3578	Normal weight	No	No	No	No	No	No	No		None	None	None	No			6	50% likelihood of GORD	No GORD	No GORD	No GORD								No	No	Yes	No
211		47	40-59 years	Female	Married	Mthatha	King Sabata Dalindyebo	OR Tambo	Dropped out of school	Unemployed	R500-R1000	Yes	No			60	1.5	26.6667	Overweight	No	No	No	No	No	Yes	No		None	None	None	No			6	50% likelihood of GORD	No GORD	No GORD	No GORD								No	No	Yes	No
252		47	40-59 years	Female	Married	Mthatha	King Sabata Dalindyebo	OR Tambo	Dropped out of school	Unemployed	R500-R1000	Yes	No			60	1.5	26.6667	Overweight	No	No	No	No	No	Yes	No		None	None	None	No			6	50% likelihood of GORD	No GORD	No GORD	No GORD								No	No	Yes	No
113		48	40-59 years	Male	Married	Mthatha	King Sabata Dalindyebo	OR Tambo	Completed Grade 12	Employed	>R2000	No	No			80	1.6	31.25	Obese	No	No	No	No	No	Yes	No		None	None	None	No			6	50% likelihood of GORD	No GORD	No GORD	No GORD								No	No	Yes	No
283		54	40-59 years	Male	Single	Mthatha	King Sabata Dalindyebo	OR Tambo	Dropped out of school	Self-employed	>R2000	No	No			94	1.53	40.1555	Morbid obesity	No	Yes	Yes	No	No	No	No		None	None	None	No			6	50% likelihood of GORD	No GORD	No GORD	No GORD								No	No	No	No
67		57	40-59 years	Male	Married	Mthatha	King Sabata Dalindyebo	OR Tambo	Completed Grade 12	Employed	>R2000	No	No			80	1.6	31.25	Obese	No	No	No	No	No	No	No		None	None	None	No			6	50% likelihood of GORD	No GORD	No GORD	No GORD								No	No	Yes	No
88		57	40-59 years	Male	Married	Mthatha	King Sabata Dalindyebo	OR Tambo	Completed Grade 12	Employed	>R2000	No	No			80	1.6	31.25	Obese	No	No	No	No	No	No	No		None	None	None	No			6	50% likelihood of GORD	No GORD	No GORD	No GORD								No	No	Yes	No
311		67	≥60 years	Male	Single	Mthatha	King Sabata Dalindyebo	OR Tambo	Completed tertiary education	Unemployed	R500-R1000	No	No			78	1.68	27.6361	Overweight	No	No	No	No	No	No	No		None	None	Once a week	Yes			5	50% likelihood of GORD	No GORD	No GORD	No GORD							Mild	No	No	No	No
194		20	<40 years	Female	Single	Mthatha	King Sabata Dalindyebo	OR Tambo	Student at a tertiary institution	Unemployed	>R2000	No	No			87	1.7	30.1038	Obese	Yes	No	No	No	No	No	No		Once a week	None	Once a week	Yes			6	50% likelihood of GORD	No GORD	No GORD	No GORD						Mild	Mild	No	No	No	Yes
192		23	<40 years	Male	Single	Mthatha	King Sabata Dalindyebo	OR Tambo	Student at a tertiary institution	Unemployed	R1000-R2000	No	No			95	1.66	34.4753	Obese	No	No	No	No	No	No	No		Once a week	Once a week	Once a week	Yes			7	50% likelihood of GORD	No GORD	No GORD	No GORD					Mild	Mild	Mild	No	No	No	Yes
125		25	<40 years	Male	Single	Mthatha	King Sabata Dalindyebo	OR Tambo	Completed Grade 12	Employed	>R2000	No	No			61	1.5	27.1111	Overweight	No	No	No	No	No	No	No		Once a week	None	Once a week	Yes		Mild	7	50% likelihood of GORD	No GORD	No GORD	No GORD						Mild	Mild	Yes	No	No	Yes
31		25	<40 years	Female	Married	Mthatha	King Sabata Dalindyebo	OR Tambo	Completed tertiary education	Employed	>R2000	No	No			73	1.65	26.8136	Overweight	No	No	No	No	No	No	No		None	None	None	No			6	50% likelihood of GORD	No GORD	No GORD	No GORD								No	No	No	No
173		26	<40 years	Female	Single	Mthatha	King Sabata Dalindyebo	OR Tambo	Completed Grade 12	Unemployed	< R500	No	No			70	1.65	25.7117	Overweight	No	No	No	No	No	No	No		None	None	Once a week	Yes	Mild		4	50% likelihood of GORD	No GORD	No GORD	No GORD							Mild	No	No	No	No
367		27	<40 years	Female	Married	Mthatha	King Sabata Dalindyebo	OR Tambo	Completed Grade 12	Unemployed	R500-R1000	No	No			90	1.61	34.7209	Obese	No	No	No	No	No	No	No		None	None	None	No			6	50% likelihood of GORD	No GORD	No GORD	No GORD								No	No	No	No
235		27	<40 years	Female	Single	Mthatha	King Sabata Dalindyebo	OR Tambo	Completed tertiary education	Employed	>R2000	No	No			56	1.55	23.3091	Normal weight	No	No	No	No	No	No	No		Once a week	Once a week	Once a week	Yes	Moderate	Mild	6	50% likelihood of GORD	No GORD	No GORD	No GORD					Mild	Mild	Mild	Yes	No	No	Yes
231		28	<40 years	Female	Single	Mthatha	King Sabata Dalindyebo	OR Tambo	Completed tertiary education	Self-employed	R500-R1000	Yes	No	Self		78	1.6	30.4687	Obese	No	Yes	Yes	No	Yes	No	No		None	None	None	No			6	50% likelihood of GORD	No GORD	No GORD	No GORD								No	No	Yes	No
320		29	<40 years	Female	Married	Mthatha	King Sabata Dalindyebo	OR Tambo	Never attended school	Self-employed	R500-R1000	No	No			79	1.69	27.6601	Overweight	No	No	No	No	No	No	No		None	None	None	No			6	50% likelihood of GORD	No GORD	No GORD	No GORD								No	No	No	No
66		29	<40 years	Female	Married	Mthatha	King Sabata Dalindyebo	OR Tambo	Student at a tertiary institution	Unemployed	R1000-R2000	No	No			95	1.62	36.1988	Obese	No	No	No	No	No	No	No		Once a week	Once a week	Once a week	Yes	Moderate	Mild	6	50% likelihood of GORD	No GORD	No GORD	No GORD					Mild	Mild	Mild	Yes	No	No	Yes
87		29	<40 years	Female	Married	Mthatha	King Sabata Dalindyebo	OR Tambo	Student at a tertiary institution	Unemployed	R1000-R2000	No	No			95	1.62	36.1988	Obese	No	No	No	No	No	No	No		Once a week	Once a week	Once a week	Yes	Moderate	Mild	6	50% likelihood of GORD	No GORD	No GORD	No GORD					Mild	Mild	Mild	Yes	No	No	Yes
368		30	<40 years	Male	Married	Mthatha	King Sabata Dalindyebo	OR Tambo	Student at a tertiary institution	Unemployed	>R2000	Yes	No			92	1.65	33.7925	Obese	No	No	No	No	No	No	No		None	None	None	No			6	50% likelihood of GORD	No GORD	No GORD	No GORD								No	No	Yes	No
10		32	<40 years	Female	Single	Mthatha	King Sabata Dalindyebo	OR Tambo	Completed tertiary education	Unemployed	< R500	Yes	No			78	1.61	30.0914	Obese	No	No	No	No	No	No	No		None	None	Once a week	Yes	Mild		4	50% likelihood of GORD	No GORD	No GORD	No GORD							Mild	No	No	No	No
50		32	<40 years	Female	Single	Mthatha	King Sabata Dalindyebo	OR Tambo	Completed tertiary education	Unemployed	< R500	Yes	No			78	1.61	30.0914	Obese	No	No	No	No	No	No	No		None	None	Once a week	Yes	Mild		4	50% likelihood of GORD	No GORD	No GORD	No GORD							Mild	No	No	No	No
126		33	<40 years	Male	Married	Mthatha	King Sabata Dalindyebo	OR Tambo	Dropped out of school	Unemployed	R1000-R2000	Yes	No			60	1.7	20.7612	Normal weight	No	Yes	Yes	No	No	No	No		None	None	None	No			6	50% likelihood of GORD	No GORD	No GORD	No GORD								No	No	No	No
69		34	<40 years	Female	Single	Mthatha	King Sabata Dalindyebo	OR Tambo	Dropped out of school	Unemployed	< R500	No	No			67	1.68	23.7387	Normal weight	No	No	No	No	No	No	No		Once a week	Once a week	Once a week	Yes			7	50% likelihood of GORD	No GORD	No GORD	No GORD					Mild	Mild	Mild	No	No	No	Yes
90		34	<40 years	Female	Single	Mthatha	King Sabata Dalindyebo	OR Tambo	Dropped out of school	Unemployed	< R500	No	No			67	1.68	23.7387	Normal weight	No	No	No	No	No	No	No		Once a week	Once a week	Once a week	Yes			7	50% likelihood of GORD	No GORD	No GORD	No GORD					Mild	Mild	Mild	No	No	No	Yes
124		35	<40 years	Female	Single	Mthatha	King Sabata Dalindyebo	OR Tambo	Dropped out of school	Employed	>R2000	No	No			70	1.69	24.5089	Overweight	Yes	No	No	No	No	No	No		None	None	None	No			6	50% likelihood of GORD	No GORD	No GORD	No GORD								No	No	No	No
213		35	<40 years	Male	Single	Mthatha	King Sabata Dalindyebo	OR Tambo	Student at a tertiary institution	Unemployed	< R500	Yes	No			51	1.54	21.5045	Normal weight	No	No	No	No	No	No	No		Once a week	Once a week	Once a week	Yes			7	50% likelihood of GORD	No GORD	No GORD	No GORD					Mild	Mild	Mild	No	No	No	Yes
254		35	<40 years	Male	Single	Mthatha	King Sabata Dalindyebo	OR Tambo	Student at a tertiary institution	Unemployed	< R500	Yes	No			51	1.54	21.5045	Normal weight	No	No	No	No	No	No	No		Once a week	Once a week	Once a week	Yes			7	50% likelihood of GORD	No GORD	No GORD	No GORD					Mild	Mild	Mild	No	No	No	Yes
166		37	<40 years	Male	Single	Mthatha	King Sabata Dalindyebo	OR Tambo	Completed Grade 12	Employed	>R2000	No	No			53	1.68	18.7783	Normal weight	No	Yes	Yes	No	No	No	No		None	None	None	No			6	50% likelihood of GORD	No GORD	No GORD	No GORD								No	No	No	No
371		37	<40 years	Male	Married	Mthatha	King Sabata Dalindyebo	OR Tambo	Completed tertiary education	Unemployed	< R500	No	No			49	1.58	19.6283	Normal weight	No	No	No	No	No	No	No		Once a week	None	None	No	Mild		6	50% likelihood of GORD	No GORD	No GORD	No GORD						Mild		No	No	No	Yes
355		37	<40 years	Male	Single	Mthatha	King Sabata Dalindyebo	OR Tambo	Dropped out of school	Unemployed	R500-R1000	Yes	No			82	1.4	41.8367	Morbid obesity	No	No	No	No	No	No	No		Once a week	None	None	No			7	50% likelihood of GORD	No GORD	No GORD	No GORD						Mild		No	No	Yes	Yes
112		37	<40 years	Female	Married	Mthatha	King Sabata Dalindyebo	OR Tambo	Student at a tertiary institution	Unemployed	R1000-R2000	No	No			95	1.62	36.1988	Obese	No	No	No	No	No	No	No		Once a week	Once a week	Once a week	Yes	Moderate	Mild	6	50% likelihood of GORD	No GORD	No GORD	No GORD					Mild	Mild	Mild	Yes	No	No	Yes
164		39	<40 years	Male	Single	Mthatha	King Sabata Dalindyebo	OR Tambo	Dropped out of school	Unemployed	< R500	No	No			78	1.65	28.6501	Overweight	Yes	No	No	No	No	No	No		None	None	None	No			6	50% likelihood of GORD	No GORD	No GORD	No GORD								No	No	No	No
163		39	<40 years	Female	Married	Mthatha	King Sabata Dalindyebo	OR Tambo	Never attended school	Unemployed	< R500	No	No			75	1.58	30.0433	Obese	No	No	No	No	No	No	No		None	None	Once a week	Yes			5	50% likelihood of GORD	No GORD	No GORD	No GORD							Mild	No	No	No	No
297		44	40-59 years	Female	Single	Mthatha	King Sabata Dalindyebo	OR Tambo	Dropped out of school	Unemployed	R500-R1000	Yes	No			90	1.65	33.0579	Obese	No	No	No	No	No	No	No		Once a week	None	None	No	Moderate		5	50% likelihood of GORD	No GORD	No GORD	No GORD						Mild		No	No	No	Yes
40		45	40-59 years	Female	Cohabiting	Mthatha	King Sabata Dalindyebo	OR Tambo	Dropped out of school	Unemployed	< R500	Yes	No			76	1.66	27.5802	Overweight	No	No	No	No	No	Yes	No		None	None	Once a week	Yes			5	50% likelihood of GORD	No GORD	No GORD	No GORD							Mild	No	No	No	No
115		46	40-59 years	Female	Single	Mthatha	King Sabata Dalindyebo	OR Tambo	Dropped out of school	Unemployed	< R500	No	No			67	1.68	23.7387	Normal weight	No	No	No	No	No	No	No		Once a week	Once a week	Once a week	Yes			7	50% likelihood of GORD	No GORD	No GORD	No GORD					Mild	Mild	Mild	No	No	No	Yes
393		47	40-59 years	Female	Single	Mthatha	King Sabata Dalindyebo	OR Tambo	Completed Grade 12	Unemployed	< R500	No	Yes	Relative		80	1.55	33.2986	Obese	No	No	No	No	No	No	No		None	None	None	No			6	50% likelihood of GORD	No GORD	No GORD	No GORD								No	No	Yes	No
4		47	40-59 years	Male	Single	Mthatha	King Sabata Dalindyebo	OR Tambo	Completed Grade 12	Unemployed	< R500	Yes	No			63	1.62	24.0055	Normal weight	No	No	No	No	No	No	No		None	None	None	No			6	50% likelihood of GORD	No GORD	No GORD	No GORD								No	No	No	No
44		47	40-59 years	Male	Single	Mthatha	King Sabata Dalindyebo	OR Tambo	Completed Grade 12	Unemployed	< R500	Yes	No			63	1.62	24.0055	Normal weight	No	No	No	No	No	No	No		None	None	None	No			6	50% likelihood of GORD	No GORD	No GORD	No GORD								No	No	No	No
147		47	40-59 years	Female	Single	Mthatha	King Sabata Dalindyebo	OR Tambo	Completed Grade 12	Employed	< R500	No	No			90	1.65	33.0579	Obese	No	No	No	No	No	No	No		Once a week	Once a week	Once a week	Yes	Moderate	Mild	6	50% likelihood of GORD	No GORD	No GORD	No GORD					Mild	Mild	Mild	Yes	No	No	Yes
3		48	40-59 years	Male	Married	Mthatha	King Sabata Dalindyebo	OR Tambo	Completed Grade 12	Self-employed	R500-R1000	No	No			56	1.51	24.5603	Overweight	No	Yes	Yes	No	No	No	No		None	None	None	No			6	50% likelihood of GORD	No GORD	No GORD	No GORD								No	No	No	No
43		48	40-59 years	Male	Married	Mthatha	King Sabata Dalindyebo	OR Tambo	Completed Grade 12	Self-employed	R500-R1000	No	No			56	1.51	24.5603	Overweight	No	Yes	Yes	No	No	No	No		None	None	None	No			6	50% likelihood of GORD	No GORD	No GORD	No GORD								No	No	No	No
127		48	40-59 years	Female	Married	Mthatha	King Sabata Dalindyebo	OR Tambo	Dropped out of school	Unemployed	R500-R1000	Yes	No			98	1.61	37.8072	Obese	No	No	No	No	No	No	No		None	None	None	No			6	50% likelihood of GORD	No GORD	No GORD	No GORD								No	No	No	No
392		48	40-59 years	Female	Single	Mthatha	King Sabata Dalindyebo	OR Tambo	Completed Grade 12	Unemployed	< R500	Yes	No			45	1.59	17.7999	Underweight	No	No	No	No	No	No	No		None	Once a week	None	No	Moderate	Mild	6	50% likelihood of GORD	No GORD	No GORD	No GORD					Mild			Yes	No	No	No
167		49	40-59 years	Female	Single	Mthatha	King Sabata Dalindyebo	OR Tambo	Never attended school	Unemployed	< R500	No	No			44	1.5	19.5556	Normal weight	No	No	No	No	No	No	No		None	None	None	No			6	50% likelihood of GORD	No GORD	No GORD	No GORD								No	No	No	No
366		53	40-59 years	Male	Married	Mthatha	King Sabata Dalindyebo	OR Tambo	Completed tertiary education	Unemployed	>R2000	No	No			80	1.5	35.5556	Obese	No	Yes	Yes	No	Yes	No	No		Once a week	None	None	No	Moderate	Mild	6	50% likelihood of GORD	No GORD	No GORD	No GORD						Mild		Yes	No	Yes	Yes
345		54	40-59 years	Female	Married	Mthatha	King Sabata Dalindyebo	OR Tambo	Dropped out of school	Unemployed	R500-R1000	Yes	No			79	1.55	32.8824	Obese	No	Yes	Yes	No	Yes	No	No		Once a week	None	Once a week	Yes	Moderate	Mild	5	50% likelihood of GORD	No GORD	No GORD	No GORD						Mild	Mild	Yes	No	No	Yes
342		56	40-59 years	Male	Married	Mthatha	King Sabata Dalindyebo	OR Tambo	Never attended school	Self-employed	R1000-R2000	No	No			55	1.5	24.4444	Normal weight	Yes	Yes	Yes	Yes	Yes	Yes	No		None	None	None	No			6	50% likelihood of GORD	No GORD	No GORD	No GORD								No	No	No	No
189		56	40-59 years	Male	Married	Mthatha	King Sabata Dalindyebo	OR Tambo	Dropped out of school	Self-employed	>R2000	No	No			116	1.7	40.1384	Morbid obesity	No	No	No	No	No	No	No		Once a week	Once a week	Once a week	Yes	Moderate	Mild	6	50% likelihood of GORD	No GORD	No GORD	No GORD					Mild	Mild	Mild	Yes	No	No	Yes
71		57	40-59 years	Female	Married	Mthatha	King Sabata Dalindyebo	OR Tambo	Never attended school	Unemployed	R500-R1000	No	No			77	1.54	32.4675	Obese	Yes	No	No	No	No	No	No		Once a week	None	Once a week	Yes			6	50% likelihood of GORD	No GORD	No GORD	No GORD						Mild	Mild	No	No	No	Yes
154		59	40-59 years	Female	Married	Mthatha	King Sabata Dalindyebo	OR Tambo	Completed Grade 12	Unemployed	< R500	Yes	No			102	1.5	45.3333	Morbid obesity	No	No	No	No	No	No	No		None	None	None	No			6	50% likelihood of GORD	No GORD	No GORD	No GORD								No	No	No	No
165		60	≥60 years	Female	Widowed	Mthatha	King Sabata Dalindyebo	OR Tambo	Dropped out of school	Unemployed	R1000-R2000	Yes	No			117	1.65	42.9752	Morbid obesity	No	No	No	No	No	No	No		Once a week	None	Once a week	Yes		Mild	7	50% likelihood of GORD	No GORD	No GORD	No GORD						Mild	Mild	Yes	No	No	Yes
210		61	≥60 years	Female	Married	Mthatha	King Sabata Dalindyebo	OR Tambo	Dropped out of school	Unemployed	>R2000	Yes	No			67	1.45	31.8668	Obese	No	No	No	No	No	Yes	No		Once a week	Once a week	Once a week	Yes	Moderate	Mild	6	50% likelihood of GORD	No GORD	No GORD	No GORD					Mild	Mild	Mild	Yes	No	No	Yes
251		61	≥60 years	Female	Married	Mthatha	King Sabata Dalindyebo	OR Tambo	Dropped out of school	Unemployed	>R2000	Yes	No			67	1.45	31.8668	Obese	No	No	No	No	No	No	No		Once a week	Once a week	Once a week	Yes	Moderate	Mild	6	50% likelihood of GORD	No GORD	No GORD	No GORD					Mild	Mild	Mild	Yes	No	No	Yes
330		63	≥60 years	Female	Single	Mthatha	King Sabata Dalindyebo	OR Tambo	Dropped out of school	Unemployed	R500-R1000	Yes	No			70	1.65	25.7117	Overweight	No	No	No	No	No	No	No		None	None	None	No			6	50% likelihood of GORD	No GORD	No GORD	No GORD								No	No	No	No
352		65	≥60 years	Female	Married	Mthatha	King Sabata Dalindyebo	OR Tambo	Never attended school	Unemployed	< R500	Yes	No			84	1.66	30.4834	Obese	No	No	No	No	No	Yes	No		None	None	Once a week	Yes	Mild		4	50% likelihood of GORD	No GORD	No GORD	No GORD							Mild	No	No	No	No
1		68	≥60 years	Female	Single	Mthatha	King Sabata Dalindyebo	OR Tambo	Dropped out of school	Unemployed	>R2000	Yes	No			71.8	1.511	31.4482	Obese	Yes	No	No	No	No	No	No		None	None	None	No			6	50% likelihood of GORD	No GORD	No GORD	No GORD								No	No	No	No
41		68	≥60 years	Female	Single	Mthatha	King Sabata Dalindyebo	OR Tambo	Dropped out of school	Unemployed	>R2000	Yes	No			71.8	1.511	31.4482	Obese	Yes	No	No	No	No	No	No		None	None	None	No			6	50% likelihood of GORD	No GORD	No GORD	No GORD								No	No	No	No
2		69	≥60 years	Female	Single	Mthatha	King Sabata Dalindyebo	OR Tambo	Dropped out of school	Unemployed	>R2000	Yes	No			65.3	1.59	25.8297	Overweight	No	No	No	No	No	No	No		Once a week	None	Once a week	Yes		Mild	7	50% likelihood of GORD	No GORD	No GORD	No GORD						Mild	Mild	Yes	No	No	Yes
42		69	≥60 years	Female	Single	Mthatha	King Sabata Dalindyebo	OR Tambo	Dropped out of school	Unemployed	>R2000	Yes	No			65.3	1.59	25.8297	Overweight	No	No	No	No	No	No	No		Once a week	None	Once a week	Yes		Mild	7	50% likelihood of GORD	No GORD	No GORD	No GORD						Mild	Mild	Yes	No	No	Yes
108		21	<40 years	Female	Single	Mthatha	King Sabata Dalindyebo	OR Tambo	Student at a tertiary institution	Unemployed	< R500	Yes	No			67	1.64	24.9108	Overweight	Yes	Yes	Yes	Yes	Yes	No	Yes		Once a week	None	2-3 days a week	Yes	Mild	Mild	6	50% likelihood of GORD	No GORD	No GORD	No GORD						Mild	Moderate	Yes	Yes	Yes	Yes
206		26	<40 years	Male	Single	Mthatha	King Sabata Dalindyebo	OR Tambo	Completed Grade 12	Employed	>R2000	No	No			91	1.5	40.4444	Morbid obesity	Yes	Yes	Yes	Yes	Yes	No	Yes		Once a week	None	2-3 days a week	Yes	Mild	Mild	6	50% likelihood of GORD	No GORD	No GORD	No GORD						Mild	Moderate	Yes	Yes	Yes	Yes
231		26	<40 years	Female	Single	Mthatha	King Sabata Dalindyebo	OR Tambo	Completed Grade 12	Unemployed	< R500	Yes	No			90	1.6	35.1562	Obese	Yes	Yes	Yes	Yes	Yes	No	Yes		Once a week	None	2-3 days a week	Yes	Mild	Mild	6	50% likelihood of GORD	No GORD	No GORD	No GORD						Mild	Moderate	Yes	Yes	Yes	Yes
20		27	<40 years	Female	Single	Mthatha	King Sabata Dalindyebo	OR Tambo	Student at a tertiary institution	Unemployed	< R500	Yes	No			50	1.53	21.3593	Normal weight	Yes	Yes	Yes	Yes	Yes	No	Yes		Once a week	None	2-3 days a week	Yes	Mild	Mild	6	50% likelihood of GORD	No GORD	No GORD	No GORD						Mild	Moderate	Yes	Yes	Yes	Yes
62		27	<40 years	Female	Single	Mthatha	King Sabata Dalindyebo	OR Tambo	Student at a tertiary institution	Unemployed	< R500	Yes	No			67	1.64	24.9108	Overweight	Yes	Yes	Yes	Yes	Yes	No	Yes		Once a week	None	2-3 days a week	Yes	Mild	Mild	6	50% likelihood of GORD	No GORD	No GORD	No GORD						Mild	Moderate	Yes	Yes	Yes	Yes
83		27	<40 years	Female	Single	Mthatha	King Sabata Dalindyebo	OR Tambo	Student at a tertiary institution	Unemployed	< R500	Yes	No			67	1.64	24.9108	Overweight	Yes	Yes	Yes	Yes	Yes	No	Yes		Once a week	None	2-3 days a week	Yes	Mild	Mild	6	50% likelihood of GORD	No GORD	No GORD	No GORD						Mild	Moderate	Yes	Yes	Yes	Yes
143		35	<40 years	Male	Married	Mthatha	King Sabata Dalindyebo	OR Tambo	Completed Grade 12	Unemployed	< R500	Yes	No			75	1.5	33.3333	Obese	Yes	Yes	Yes	Yes	Yes	No	No		Once a week	None	2-3 days a week	Yes	Mild	Mild	6	50% likelihood of GORD	No GORD	No GORD	No GORD						Mild	Moderate	Yes	Yes	Yes	Yes
388		35	<40 years	Female	Single	Mthatha	King Sabata Dalindyebo	OR Tambo	Completed Grade 12	Self-employed	R500-R1000	No	No			70	1.53	29.903	Obese	Yes	Yes	Yes	Yes	Yes	No	No		Once a week	None	2-3 days a week	Yes	Mild	Mild	6	50% likelihood of GORD	No GORD	No GORD	No GORD						Mild	Moderate	Yes	Yes	Yes	Yes
185		40	40-59 years	Female	Single	Mthatha	King Sabata Dalindyebo	OR Tambo	Dropped out of school	Unemployed	< R500	No	No			70	1.63	26.3465	Overweight	Yes	Yes	Yes	Yes	Yes	No	No		Once a week	None	2-3 days a week	Yes	Mild	Mild	6	50% likelihood of GORD	No GORD	No GORD	No GORD						Mild	Moderate	Yes	Yes	Yes	Yes
193		21	<40 years	Female	Single	Mthatha	King Sabata Dalindyebo	OR Tambo	Completed tertiary education	Employed	R1000-R2000	No	Yes	Relative		74	1.67	26.5338	Overweight	No	No	No	No	No	No	No		Once a week	None	None	No		Moderate	9	79% likelihood of GORD	GORD	GORD	GORD	2	Low impact				Mild		Yes	No	No	Yes
70		28	<40 years	Female	Single	Mthatha	King Sabata Dalindyebo	OR Tambo	Dropped out of school	Unemployed	< R500	No	No			102	1.53	43.573	Morbid obesity	No	No	No	No	No	No	No		Once a week	None	None	No		Moderate	9	79% likelihood of GORD	GORD	GORD	GORD	2	Low impact				Mild		Yes	No	No	Yes
239		30	<40 years	Female	Married	Mthatha	King Sabata Dalindyebo	OR Tambo	Dropped out of school	Unemployed	< R500	No	No			62	1.68	21.9671	Normal weight	No	No	No	No	No	No	No		Once a week	None	None	No		Moderate	9	79% likelihood of GORD	GORD	GORD	GORD	2	Low impact				Mild		Yes	No	No	Yes
116		39	<40 years	Female	Single	Mthatha	King Sabata Dalindyebo	OR Tambo	Dropped out of school	Unemployed	< R500	No	No			102	1.53	43.573	Morbid obesity	No	No	No	No	No	No	No		Once a week	None	None	No		Moderate	9	79% likelihood of GORD	GORD	GORD	GORD	2	Low impact				Mild		Yes	No	No	Yes
214		41	40-59 years	Female	Single	Mthatha	King Sabata Dalindyebo	OR Tambo	Completed Grade 12	Unemployed	< R500	Yes	No			76	1.64	28.257	Overweight	No	No	No	No	No	No	No		Once a week	None	None	No		Moderate	9	79% likelihood of GORD	GORD	GORD	GORD	2	Low impact				Mild		Yes	No	No	Yes
255		41	40-59 years	Female	Single	Mthatha	King Sabata Dalindyebo	OR Tambo	Completed Grade 12	Unemployed	< R500	Yes	No			76	1.64	28.257	Overweight	No	No	No	No	No	No	No		Once a week	None	None	No		Moderate	9	79% likelihood of GORD	GORD	GORD	GORD	2	Low impact				Mild		Yes	No	No	Yes
300		45	40-59 years	Female	Single	Mthatha	King Sabata Dalindyebo	OR Tambo	Student at a tertiary institution	Unemployed	R1000-R2000	Yes	No			53	1.53	22.6409	Normal weight	Yes	Yes	Yes	Yes	Yes	Yes	No		4-7 days a week	None	None	No			9	79% likelihood of GORD	GORD	GORD	GORD	0	Low impact				Severe		No	No	Yes	Yes
396		54	40-59 years	Female	Single	Mthatha	King Sabata Dalindyebo	OR Tambo	Dropped out of school	Unemployed	< R500	No	No			60	1.65	22.0386	Normal weight	No	No	No	No	No	No	No		None	None	None	No		Moderate	8	79% likelihood of GORD	GORD	GORD	GORD	2	Low impact						Yes	No	No	No
304		55	40-59 years	Male	Single	Mthatha	King Sabata Dalindyebo	OR Tambo	Dropped out of school	Unemployed	< R500	Yes	No			112	1.64	41.6419	Morbid obesity	No	No	No	No	No	Yes	No		2-3 days a week	2-3 days a week	None	No	Moderate		8	79% likelihood of GORD	GORD	GORD	GORD	0	Low impact			Moderate	Moderate		No	No	No	Yes
269		57	40-59 years	Male	Divorced	Mthatha	King Sabata Dalindyebo	OR Tambo	Never attended school	Unemployed	< R500	Yes	No			71	1.65	26.079	Overweight	No	No	No	No	Yes	Yes	No		Once a week	Once a week	None	No			8	79% likelihood of GORD	GORD	GORD	GORD	0	Low impact			Mild	Mild		No	No	Yes	Yes
325		26	<40 years	Female	Single	Mthatha	King Sabata Dalindyebo	OR Tambo	Never attended school	Unemployed	R500-R1000	Yes	No			97	1.52	41.9841	Morbid obesity	No	No	No	No	No	No	No		2-3 days a week	None	None	No			8	79% likelihood of GORD	GORD	GORD	GORD	0	Low impact				Moderate		No	No	No	Yes
167		30	<40 years	Male	Single	Mthatha	King Sabata Dalindyebo	OR Tambo	Dropped out of school	Unemployed	< R500	No	No			60	1.5	26.6667	Overweight	No	No	No	No	No	No	No		Once a week	Once a week	None	No			8	79% likelihood of GORD	GORD	GORD	GORD	0	Low impact			Mild	Mild		No	No	No	Yes
5		33	<40 years	Female	Single	Mthatha	King Sabata Dalindyebo	OR Tambo	Completed Grade 12	Unemployed	R500-R1000	No	No			90	1.63	33.8741	Obese	No	No	No	No	No	No	No		Once a week	Once a week	None	No			8	79% likelihood of GORD	GORD	GORD	GORD	0	Low impact			Mild	Mild		No	No	No	Yes
45		33	<40 years	Female	Single	Mthatha	King Sabata Dalindyebo	OR Tambo	Completed Grade 12	Unemployed	R500-R1000	No	No			90	1.63	33.8741	Obese	No	No	No	No	No	No	No		Once a week	Once a week	None	No			8	79% likelihood of GORD	GORD	GORD	GORD	0	Low impact			Mild	Mild		No	No	No	Yes
324		34	<40 years	Female	Single	Mthatha	King Sabata Dalindyebo	OR Tambo	Completed tertiary education	Unemployed	< R500	No	No			90	1.5	40	Morbid obesity	No	No	No	No	No	No	No		Once a week	Once a week	None	No			8	79% likelihood of GORD	GORD	GORD	GORD	0	Low impact			Mild	Mild		No	No	No	Yes
370		54	40-59 years	Female	Married	Mthatha	King Sabata Dalindyebo	OR Tambo	Dropped out of school	Unemployed	>R2000	No	No			82	1.57	33.2671	Obese	No	No	No	No	No	No	No		Once a week	None	None	No		Moderate	9	79% likelihood of GORD	GORD	GORD	GORD	2	Low impact				Mild		Yes	No	No	Yes
323		66	≥60 years	Female	Married	Mthatha	King Sabata Dalindyebo	OR Tambo	Completed tertiary education	Unemployed	>R2000	Yes	No			45	1.5	20	Normal weight	No	Yes	Yes	No	No	No	No		4-7 days a week	None	None	No			9	79% likelihood of GORD	GORD	GORD	GORD	0	Low impact				Severe		No	No	No	Yes
349		71	≥60 years	Female	Single	Mthatha	King Sabata Dalindyebo	OR Tambo	Never attended school	Unemployed	< R500	Yes	No			89	1.63	33.4977	Obese	No	No	No	No	No	No	No		Once a week	None	None	No		Moderate	9	79% likelihood of GORD	GORD	GORD	GORD	2	Low impact				Mild		Yes	No	No	Yes
271		41	40-59 years	Male	Single	Mthatha	King Sabata Dalindyebo	OR Tambo	Dropped out of school	Unemployed	R500-R1000	Yes	No			54	1.64	20.0773	Normal weight	Yes	Yes	Yes	Yes	No	Yes	No		4-7 days a week	Once a week	None	No			11	89% likelihood of GORD	GORD	GORD	GORD	1	Low impact			Mild	Severe		No	Yes	Yes	Yes
273		19	<40 years	Male	Single	Mthatha	King Sabata Dalindyebo	OR Tambo	Still to complete Grade 12	Unemployed	< R500	Yes	No			90	1.52	38.9543	Obese	No	Yes	Yes	No	Yes	No	No		None	2-3 days a week	None	No			9	79% likelihood of GORD	GORD	GORD	GORD	1	Low impact			Moderate			No	Yes	No	No
274		29	<40 years	Male	Widowed	Mthatha	King Sabata Dalindyebo	OR Tambo	Dropped out of school	Unemployed	< R500	No	No			93	1.57	37.7297	Obese	No	Yes	Yes	No	Yes	No	No		Once a week	2-3 days a week	None	No			10	79% likelihood of GORD	GORD	GORD	GORD	1	Low impact			Moderate	Mild		No	Yes	No	Yes
13		33	<40 years	Male	Married	Mthatha	King Sabata Dalindyebo	OR Tambo	Never attended school	Unemployed	< R500	No	No			90	1.63	33.8741	Obese	No	No	No	No	No	No	No		Once a week	Once a week	Once a week	Yes	Mild	Mild	8	79% likelihood of GORD	GORD	GORD	GORD	2	Low impact			Mild	Mild	Mild	Yes	Yes	No	Yes
306		33	<40 years	Male	Single	Mthatha	King Sabata Dalindyebo	OR Tambo	Completed Grade 12	Employed	>R2000	No	No			68	1.5	30.2222	Obese	No	No	No	No	No	No	No		None	4-7 days a week	None	No	Moderate	Severe	11	89% likelihood of GORD	GORD	GORD	GORD	4	High impact			Severe			Yes	Yes	No	No
136		75	≥60 years	Female	Widowed	Mthatha	King Sabata Dalindyebo	OR Tambo	Completed Grade 12	Unemployed	R1000-R2000	Yes	No			90	1.6	35.1562	Obese	No	No	No	No	No	No	No		Once a week	Once a week	Once a week	Yes	Mild	Mild	8	79% likelihood of GORD	GORD	GORD	GORD	2	Low impact			Mild	Mild	Mild	Yes	Yes	No	Yes
55		45	40-59 years	Male	Single	Mthatha	King Sabata Dalindyebo	OR Tambo	Completed tertiary education	Unemployed	R500-R1000	No	No			102	1.5	45.3333	Morbid obesity	No	No	No	No	No	Yes	No		Once a week	None	Once a week	Yes		Mild	9	79% likelihood of GORD	GORD	GORD	GORD	3	High impact				Mild	Mild	Yes	Yes	No	Yes
287		45	40-59 years	Female	Single	Mthatha	King Sabata Dalindyebo	OR Tambo	Dropped out of school	Self-employed	>R2000	No	No			70	1.65	25.7117	Overweight	No	No	No	No	No	No	No		2-3 days a week	None	None	No	Mild	Moderate	11	89% likelihood of GORD	GORD	GORD	GORD	4	High impact				Moderate		Yes	Yes	No	Yes
178		54	40-59 years	Female	Married	Mthatha	King Sabata Dalindyebo	OR Tambo	Dropped out of school	Unemployed	< R500	No	No			90	1.62	34.2936	Obese	No	No	No	No	No	No	No		Once a week	None	Once a week	Yes		Mild	9	79% likelihood of GORD	GORD	GORD	GORD	3	High impact				Mild	Mild	Yes	Yes	No	Yes
327		49	40-59 years	Female	Married	Mthatha	King Sabata Dalindyebo	OR Tambo	Never attended school	Unemployed	< R500	Yes	No			45	1.59	17.7999	Underweight	No	No	No	No	No	No	No		2-3 days a week	None	2-3 days a week	Yes	Mild	Moderate	9	79% likelihood of GORD	GORD	GORD	GORD	4	High impact				Moderate	Moderate	Yes	Yes	No	Yes
351		60	≥60 years	Female	Married	Mthatha	King Sabata Dalindyebo	OR Tambo	Dropped out of school	Unemployed	< R500	Yes	No			95	1.62	36.1988	Obese	Yes	No	No	No	No	No	No		None	Once a week	None	No		Moderate	12	89% likelihood of GORD	GORD	GORD	GORD	5	High impact			Mild			Yes	Yes	No	No
303		75	≥60 years	Female	Single	Mthatha	King Sabata Dalindyebo	OR Tambo	Completed Grade 12	Self-employed	R500-R1000	No	No			72	1.69	25.2092	Overweight	No	Yes	Yes	No	Yes	Yes	No		4-7 days a week	None	None	No	Mild	Severe	14	89% likelihood of GORD	GORD	GORD	GORD	6	High impact				Severe		Yes	Yes	Yes	Yes
195		23	<40 years	Female	Single	Mthatha	King Sabata Dalindyebo	OR Tambo	Student at a tertiary institution	Employed	>R2000	No	Yes	Self		75	1.69	26.2596	Overweight	No	No	No	No	No	No	No		None	Once a week	2-3 days a week	Yes		Moderate	10	79% likelihood of GORD	GORD	GORD	GORD	5	High impact			Mild		Moderate	Yes	Yes	No	No
209		23	<40 years	Female	Single	Mthatha	King Sabata Dalindyebo	OR Tambo	Completed Grade 12	Unemployed	R500-R1000	No	No			67	1.45	31.8668	Obese	No	Yes	Yes	No	Yes	No	No		4-7 days a week	4-7 days a week	4-7 days a week	Yes	Mild	Mild	12	89% likelihood of GORD	GORD	GORD	GORD	4	High impact			Severe	Severe	Severe	Yes	Yes	Yes	Yes
250		23	<40 years	Female	Single	Mthatha	King Sabata Dalindyebo	OR Tambo	Completed Grade 12	Unemployed	R500-R1000	No	No			67	1.45	31.8668	Obese	No	Yes	Yes	No	Yes	No	No		4-7 days a week	4-7 days a week	4-7 days a week	Yes	Mild	Mild	12	89% likelihood of GORD	GORD	GORD	GORD	4	High impact			Severe	Severe	Severe	Yes	Yes	Yes	Yes
146		31	<40 years	Female	Single	Mthatha	King Sabata Dalindyebo	OR Tambo	Dropped out of school	Unemployed	< R500	No	No			68	1.59	26.8977	Overweight	No	Yes	Yes	No	Yes	No	No		4-7 days a week	4-7 days a week	4-7 days a week	Yes	Mild	Mild	12	89% likelihood of GORD	GORD	GORD	GORD	4	High impact			Severe	Severe	Severe	Yes	Yes	Yes	Yes
188		48	40-59 years	Female	Married	Mthatha	King Sabata Dalindyebo	OR Tambo	Dropped out of school	Unemployed	< R500	Yes	No			112	1.65	41.1387	Morbid obesity	No	Yes	Yes	No	Yes	No	No		4-7 days a week	4-7 days a week	4-7 days a week	Yes	Mild	Mild	12	89% likelihood of GORD	GORD	GORD	GORD	4	High impact			Severe	Severe	Severe	Yes	Yes	Yes	Yes
72		49	40-59 years	Female	Single	Mthatha	King Sabata Dalindyebo	OR Tambo	Never attended school	Unemployed	R500-R1000	Yes	No			79	1.66	28.6689	Overweight	No	No	No	No	No	No	No		None	Once a week	2-3 days a week	Yes		Moderate	10	79% likelihood of GORD	GORD	GORD	GORD	5	High impact			Mild		Moderate	Yes	Yes	No	No
391		69	≥60 years	Female	Widowed	Mthatha	King Sabata Dalindyebo	OR Tambo	Dropped out of school	Self-employed	< R500	Yes	No			65	1.65	23.8751	Normal weight	No	Yes	Yes	No	Yes	Yes	No		Once a week	4-7 days a week	None	No	Mild	Mild	13	89% likelihood of GORD	GORD	GORD	GORD	4	High impact			Severe	Mild		Yes	Yes	Yes	Yes
91		28	<40 years	Female	Single	Mthatha	King Sabata Dalindyebo	OR Tambo	Dropped out of school	Unemployed	< R500	No	No			102	1.53	43.573	Morbid obesity	No	No	No	No	No	No	No		Once a week	None	None	No		Moderate	9	79% likelihood of GORD	GORD	GORD	GORD	2	Low impact				Mild		Yes	No	No	Yes
319		38	<40 years	Male	Single	Mthatha	King Sabata Dalindyebo	OR Tambo	Completed Grade 12	Unemployed	< R500	Yes	No			60	1.57	24.3418	Normal weight	No	No	No	No	No	No	No		None	None	Once a week	Yes			5	50% likelihood of GORD	No GORD	No GORD	No GORD							Mild	No	No	No	No
244		23	<40 years	Male	Single	Mthatha	King Sabata Dalindyebo	OR Tambo	Never attended school	Self-employed	< R500	Yes	No			80	1.45	38.0499	Obese	No	No	No	No	No	No	No		None	None	None	No			6	50% likelihood of GORD	No GORD	No GORD	No GORD								No	No	No	No
96		39	<40 years	Male	Married	Mthatha	King Sabata Dalindyebo	OR Tambo	Completed Grade 12	Unemployed	R1000-R2000	No	No			85	1.68	30.1162	Obese	No	No	No	No	No	No	No		None	None	None	No			6	50% likelihood of GORD	No GORD	No GORD	No GORD								No	No	No	No
260		52	40-59 years	Female	Widowed	Mthatha	King Sabata Dalindyebo	OR Tambo	Dropped out of school	Self-employed	R500-R1000	No	No			70	1.69	24.5089	Overweight	No	No	No	No	No	No	No		None	None	None	No			6	50% likelihood of GORD	No GORD	No GORD	No GORD								No	No	No	No
219		52	40-59 years	Female	Widowed	Mthatha	King Sabata Dalindyebo	OR Tambo	Dropped out of school	Self-employed	R500-R1000	No	No			70	1.69	24.5089	Overweight	No	No	No	No	No	No	No		None	None	None	No			6	50% likelihood of GORD	No GORD	No GORD	No GORD								No	No	No	No
247		66	≥60 years	Female	Married	Mthatha	King Sabata Dalindyebo	OR Tambo	Dropped out of school	Self-employed	R1000-R2000	Yes	No			82	1.48	37.4361	Obese	No	No	No	No	No	No	No		None	None	None	No			6	50% likelihood of GORD	No GORD	No GORD	No GORD								No	No	No	No
121		67	≥60 years	Male	Married	Mthatha	King Sabata Dalindyebo	OR Tambo	Completed Grade 12	Unemployed	R1000-R2000	No	No			85	1.68	30.1162	Obese	No	No	No	No	No	No	No		None	None	None	No			6	50% likelihood of GORD	No GORD	No GORD	No GORD								No	No	No	No
39		41	40-59 years	Female	Single	Mthatha	King Sabata Dalindyebo	OR Tambo	Completed Grade 12	Employed	< R500	No	No			67	1.5	29.7778	Obese	No	No	No	No	No	No	No		4-7 days a week	Once a week	2-3 days a week	Yes	Mild	Severe	10	79% likelihood of GORD	GORD	GORD	GORD	3	High impact			Mild	Severe	Moderate	Yes	No	No	Yes
162		60	≥60 years	Female	Married	Mthatha	King Sabata Dalindyebo	OR Tambo	Dropped out of school	Employed	>R2000	No	No			100	1.62	38.1039	Obese	No	No	No	No	No	No	No		4-7 days a week	Once a week	2-3 days a week	Yes	Mild	Severe	10	79% likelihood of GORD	GORD	GORD	GORD	3	High impact			Mild	Severe	Moderate	Yes	No	No	Yes
296		60	≥60 years	Male	Single	Mthatha	King Sabata Dalindyebo	OR Tambo	Dropped out of school	Unemployed	R1000-R2000	No	No			68	1.59	26.8977	Overweight	No	No	No	No	No	No	No		Once a week	None	None	No		Severe	11	89% likelihood of GORD	GORD	GORD	GORD	4	High impact				Mild		Yes	Yes	No	Yes
242		25	<40 years	Male	Single	Mthatha	King Sabata Dalindyebo	OR Tambo	Student at a tertiary institution	Unemployed	R500-R1000	No	No			70	1.68	24.8016	Overweight	No	No	No	No	No	No	No		None	None	None	No			6	50% likelihood of GORD	No GORD	No GORD	No GORD								No	No	No	No
399		32	<40 years	Male	Separated	Mthatha	King Sabata Dalindyebo	OR Tambo	Dropped out of school	Unemployed	R500-R1000	Yes	No			72	1.67	25.8166	Overweight	No	No	No	No	No	No	No		None	None	None	No			6	50% likelihood of GORD	No GORD	No GORD	No GORD								No	No	No	No
217		59	40-59 years	Female	Married	Mthatha	King Sabata Dalindyebo	OR Tambo	Dropped out of school	Employed	>R2000	No	No			105	1.67	37.6493	Obese	No	No	No	No	No	No	No		None	None	None	No			6	50% likelihood of GORD	No GORD	No GORD	No GORD								No	No	No	No
258		59	40-59 years	Female	Married	Mthatha	King Sabata Dalindyebo	OR Tambo	Dropped out of school	Employed	>R2000	No	No			105	1.67	37.6493	Obese	No	No	No	No	No	No	No		None	None	None	No			6	50% likelihood of GORD	No GORD	No GORD	No GORD								No	No	No	No
322		18	<40 years	Female	Single	Mthatha	King Sabata Dalindyebo	OR Tambo	Still to complete Grade 12	Self-employed	< R500	No	No			88	1.58	35.2508	Obese	No	No	No	No	No	No	No		None	None	None	No			6	50% likelihood of GORD	No GORD	No GORD	No GORD								No	No	No	No
321		22	<40 years	Female	Single	Mthatha	King Sabata Dalindyebo	OR Tambo	Completed Grade 12	Self-employed	>R2000	No	No			89	1.69	31.1614	Obese	Yes	No	No	No	No	No	No		4-7 days a week	None	4-7 days a week	Yes		Mild	7	50% likelihood of GORD	No GORD	No GORD	No GORD						Severe	Severe	Yes	No	No	Yes
196		23	<40 years	Female	Single	Mthatha	King Sabata Dalindyebo	OR Tambo	Completed tertiary education	Self-employed	>R2000	No	Yes	Relative		52	1.4	26.5306	Overweight	No	No	No	No	No	No	No		None	None	Once a week	Yes	Mild		4	50% likelihood of GORD	No GORD	No GORD	No GORD							Mild	No	No	No	No
24		29	<40 years	Female	Married	Mthatha	King Sabata Dalindyebo	OR Tambo	Student at a tertiary institution	Unemployed	R1000-R2000	No	No			95	1.62	36.1988	Obese	No	No	No	No	No	No	No		Once a week	Once a week	Once a week	Yes	Moderate	Mild	6	50% likelihood of GORD	No GORD	No GORD	No GORD					Mild	Mild	Mild	Yes	No	No	Yes
315		45	40-59 years	Female	Single	Mthatha	King Sabata Dalindyebo	OR Tambo	Dropped out of school	Unemployed	R500-R1000	No	No			95	1.65	34.8944	Obese	No	Yes	Yes	No	No	No	No		None	None	Once a week	Yes	Moderate		3	50% likelihood of GORD	No GORD	No GORD	No GORD							Mild	No	No	No	No
170		46	40-59 years	Male	Single	Mthatha	King Sabata Dalindyebo	OR Tambo	Completed Grade 12	Unemployed	R1000-R2000	Yes	No			79	1.69	27.6601	Overweight	No	No	No	No	No	No	No		None	None	None	No			6	50% likelihood of GORD	No GORD	No GORD	No GORD								No	No	No	No
7		54	40-59 years	Female	Single	Mthatha	King Sabata Dalindyebo	OR Tambo	Completed Grade 12	Unemployed	>R2000	Yes	No			91	1.64	33.834	Obese	No	No	No	No	No	No	No		None	None	None	No			6	50% likelihood of GORD	No GORD	No GORD	No GORD								No	No	No	No
47		54	40-59 years	Female	Single	Mthatha	King Sabata Dalindyebo	OR Tambo	Completed Grade 12	Unemployed	>R2000	Yes	No			91	1.64	33.834	Obese	No	No	No	No	No	No	No		None	None	None	No			6	50% likelihood of GORD	No GORD	No GORD	No GORD								No	No	No	No
130		54	40-59 years	Female	Separated	Mthatha	King Sabata Dalindyebo	OR Tambo	Completed tertiary education	Employed	>R2000	No	Yes	Self		84	1.55	34.9636	Obese	No	No	No	No	No	No	No		None	None	None	No			6	50% likelihood of GORD	No GORD	No GORD	No GORD								No	No	No	No
317		44	40-59 years	Male	Single	Mthatha	King Sabata Dalindyebo	OR Tambo	Completed Grade 12	Unemployed	R500-R1000	No	No			85	1.5	37.7778	Obese	No	Yes	Yes	No	No	No	No		None	2-3 days a week	None	No	Mild	Moderate	9	79% likelihood of GORD	GORD	GORD	GORD	2	Low impact			Moderate			Yes	No	No	No
161		52	40-59 years	Female	Widowed	Mthatha	King Sabata Dalindyebo	OR Tambo	Dropped out of school	Self-employed	R500-R1000	No	No			45	1.59	17.7999	Underweight	No	No	No	No	Yes	No	No		Once a week	2-3 days a week	2-3 days a week	Yes	Mild	Moderate	8	79% likelihood of GORD	GORD	GORD	GORD	2	Low impact			Moderate	Mild	Moderate	Yes	No	No	Yes
353		52	40-59 years	Female	Single	Mthatha	King Sabata Dalindyebo	OR Tambo	Dropped out of school	Unemployed	>R2000	No	No			71	1.5	31.5556	Obese	No	No	No	No	No	No	No		Once a week	None	None	No		Moderate	10	79% likelihood of GORD	GORD	GORD	GORD	3	High impact				Mild		Yes	Yes	No	Yes
73		46	40-59 years	Female	Married	Mthatha	King Sabata Dalindyebo	OR Tambo	Dropped out of school	Unemployed	< R500	No	No			84	1.56	34.5168	Obese	No	No	No	No	No	No	No		Once a week	Once a week	None	No		Moderate	11	89% likelihood of GORD	GORD	GORD	GORD	3	High impact			Mild	Mild		Yes	Yes	No	Yes
160		45	40-59 years	Female	Married	Mthatha	King Sabata Dalindyebo	OR Tambo	Dropped out of school	Unemployed	< R500	No	No			97	1.59	38.3687	Obese	No	Yes	Yes	No	No	No	No		Once a week	Once a week	Once a week	Yes		Mild	10	79% likelihood of GORD	GORD	GORD	GORD	3	High impact			Mild	Mild	Mild	Yes	Yes	No	Yes
37		52	40-59 years	Female	Single	Mthatha	King Sabata Dalindyebo	OR Tambo	Dropped out of school	Unemployed	< R500	No	No			88	1.61	33.9493	Obese	No	Yes	Yes	No	No	No	No		Once a week	Once a week	Once a week	Yes		Mild	10	79% likelihood of GORD	GORD	GORD	GORD	3	High impact			Mild	Mild	Mild	Yes	Yes	No	Yes
25		44	40-59 years	Female	Single	Mthatha	King Sabata Dalindyebo	OR Tambo	Vocational training	Self-employed	>R2000	No	No			64	1.54	26.986	Overweight	No	No	No	No	No	No	No		2-3 days a week	2-3 days a week	2-3 days a week	Yes	Mild	Severe	13	89% likelihood of GORD	GORD	GORD	GORD	6	High impact			Moderate	Moderate	Moderate	Yes	Yes	No	Yes
148		65	≥60 years	Female	Married	Mthatha	King Sabata Dalindyebo	OR Tambo	Dropped out of school	Unemployed	>R2000	Yes	No			54	1.66	19.5965	Normal weight	No	No	No	No	No	Yes	No		2-3 days a week	2-3 days a week	2-3 days a week	Yes	Mild	Severe	13	89% likelihood of GORD	GORD	GORD	GORD	6	High impact			Moderate	Moderate	Moderate	Yes	Yes	No	Yes
35		31	<40 years	Male	Single	Mthatha	King Sabata Dalindyebo	OR Tambo	Completed Grade 12	Unemployed	< R500	No	No			98	1.61	37.8072	Obese	No	Yes	Yes	No	No	No	No		4-7 days a week	4-7 days a week	2-3 days a week	Yes	Mild		12	89% likelihood of GORD	GORD	GORD	GORD	3	High impact			Severe	Severe	Moderate	No	Yes	No	Yes
158		52	40-59 years	Female	Single	Mthatha	King Sabata Dalindyebo	OR Tambo	Never attended school	Unemployed	R500-R1000	Yes	No			100	1.57	40.5696	Morbid obesity	No	Yes	Yes	No	No	No	No		4-7 days a week	4-7 days a week	2-3 days a week	Yes	Mild		12	89% likelihood of GORD	GORD	GORD	GORD	3	High impact			Severe	Severe	Moderate	No	Yes	No	Yes
386		28	<40 years	Female	Separated	Mthatha	King Sabata Dalindyebo	OR Tambo	Dropped out of school	Unemployed	< R500	No	No			63	1.4	32.1429	Obese	No	No	No	No	No	No	No		Once a week	Once a week	Once a week	Yes	Moderate		5	50% likelihood of GORD	No GORD	No GORD	No GORD					Mild	Mild	Mild	No	No	No	Yes
361		29	<40 years	Female	Married	Mthatha	King Sabata Dalindyebo	OR Tambo	Completed Grade 12	Unemployed	R500-R1000	No	No			82	1.52	35.4917	Obese	No	No	No	No	No	No	No		None	None	None	No			6	50% likelihood of GORD	No GORD	No GORD	No GORD								No	No	No	No
230		41	40-59 years	Female	Married	Mthatha	King Sabata Dalindyebo	OR Tambo	Dropped out of school	Unemployed	< R500	Yes	No			71	1.65	26.079	Overweight	No	No	No	No	No	Yes	No		None	None	None	No			6	50% likelihood of GORD	No GORD	No GORD	No GORD								No	No	No	No
142		63	≥60 years	Female	Married	Mthatha	King Sabata Dalindyebo	OR Tambo	Dropped out of school	Unemployed	< R500	Yes	No			85	1.56	34.9277	Obese	No	No	No	No	No	No	No		None	None	None	No			6	50% likelihood of GORD	No GORD	No GORD	No GORD								No	No	No	No
229		24	<40 years	Female	Single	Mthatha	King Sabata Dalindyebo	OR Tambo	Completed Grade 12	Unemployed	< R500	Yes	No			88	1.62	33.5315	Obese	No	No	No	No	No	No	No		Once a week	Once a week	Once a week	Yes	Moderate		5	50% likelihood of GORD	No GORD	No GORD	No GORD					Mild	Mild	Mild	No	No	No	Yes
204		25	<40 years	Male	Cohabiting	Mthatha	King Sabata Dalindyebo	OR Tambo	Completed Grade 12	Unemployed	< R500	No	No			55	1.64	20.4491	Normal weight	No	No	No	No	No	No	No		Once a week	Once a week	Once a week	Yes	Moderate		5	50% likelihood of GORD	No GORD	No GORD	No GORD					Mild	Mild	Mild	No	No	No	Yes
183		37	<40 years	Female	Single	Mthatha	King Sabata Dalindyebo	OR Tambo	Completed Grade 12	Unemployed	< R500	Yes	No			72	1.6	28.125	Overweight	No	No	No	No	No	No	No		Once a week	Once a week	Once a week	Yes	Moderate		5	50% likelihood of GORD	No GORD	No GORD	No GORD					Mild	Mild	Mild	No	No	No	Yes
81		42	40-59 years	Female	Married	Mthatha	King Sabata Dalindyebo	OR Tambo	Completed tertiary education	Employed	>R2000	No	No			85	1.57	34.4842	Obese	No	No	No	No	No	No	No		Once a week	Once a week	Once a week	Yes	Moderate		5	50% likelihood of GORD	No GORD	No GORD	No GORD					Mild	Mild	Mild	No	No	No	Yes
354		55	40-59 years	Female	Divorced	Mthatha	King Sabata Dalindyebo	OR Tambo	Completed Grade 12	Unemployed	< R500	No	No			63	1.46	29.5553	Obese	No	Yes	Yes	No	No	No	Yes		4-7 days a week	None	4-7 days a week	Yes	Severe	Severe	6	50% likelihood of GORD	No GORD	No GORD	No GORD						Severe	Severe	Yes	No	No	Yes
141		58	40-59 years	Female	Married	Mthatha	King Sabata Dalindyebo	OR Tambo	Completed Grade 12	Unemployed	>R2000	No	No			85	1.62	32.3884	Obese	No	No	No	No	No	No	No		Once a week	Once a week	Once a week	Yes	Moderate		5	50% likelihood of GORD	No GORD	No GORD	No GORD					Mild	Mild	Mild	No	No	No	Yes
159		59	40-59 years	Female	Married	Mthatha	King Sabata Dalindyebo	OR Tambo	Vocational training	Employed	>R2000	No	No			62	1.5	27.5556	Overweight	Yes	No	No	No	No	No	No		None	None	Once a week	Yes	Moderate		3	50% likelihood of GORD	No GORD	No GORD	No GORD							Mild	No	No	Yes	No
73		59	40-59 years	Female	Single	Mthatha	King Sabata Dalindyebo	OR Tambo	Completed tertiary education	Unemployed	R500-R1000	No	No			91	1.66	33.0237	Obese	No	Yes	Yes	No	No	Yes	No		None	None	Once a week	Yes	Mild		4	50% likelihood of GORD	No GORD	No GORD	No GORD							Mild	No	No	No	No
36		60	≥60 years	Female	Married	Mthatha	King Sabata Dalindyebo	OR Tambo	Dropped out of school	Unemployed	R500-R1000	Yes	No			89	1.69	31.1614	Obese	Yes	No	No	No	No	Yes	No		None	None	Once a week	Yes	Moderate		3	50% likelihood of GORD	No GORD	No GORD	No GORD							Mild	No	No	Yes	No
106		67	≥60 years	Female	Married	Mthatha	King Sabata Dalindyebo	OR Tambo	Completed tertiary education	Employed	>R2000	No	No			85	1.57	34.4842	Obese	No	No	No	No	No	No	No		Once a week	Once a week	Once a week	Yes	Moderate		5	50% likelihood of GORD	No GORD	No GORD	No GORD					Mild	Mild	Mild	No	No	No	Yes
197		26	<40 years	Female	Single	Mthatha	King Sabata Dalindyebo	OR Tambo	Completed tertiary education	Unemployed	>R2000	No	Yes	Relative		90	1.6	35.1562	Obese	No	Yes	Yes	No	No	No	No		Once a week	Once a week	None	No		Moderate	11	89% likelihood of GORD	GORD	GORD	GORD	3	High impact			Mild	Mild		Yes	Yes	No	Yes
266		26	<40 years	Female	Single	Mthatha	King Sabata Dalindyebo	OR Tambo	Completed tertiary education	Self-employed	>R2000	No	No			76	1.5	33.7778	Obese	No	No	No	No	No	No	No		Once a week	None	None	No		Mild	9	79% likelihood of GORD	GORD	GORD	GORD	2	Low impact				Mild		Yes	Yes	Yes	Yes
316		53	40-59 years	Male	Cohabiting	Mthatha	King Sabata Dalindyebo	OR Tambo	Completed Grade 12	Unemployed	R500-R1000	No	No			67	1.68	23.7387	Normal weight	Yes	No	No	No	No	Yes	No		None	Once a week	None	No		Mild	10	79% likelihood of GORD	GORD	GORD	GORD	3	High impact			Mild			Yes	Yes	Yes	No
385		27	<40 years	Female	Single	Mthatha	King Sabata Dalindyebo	OR Tambo	Dropped out of school	Unemployed	< R500	No	No			100	1.5	44.4444	Morbid obesity	No	No	No	No	No	No	No		Once a week	Once a week	None	No		Severe	12	89% likelihood of GORD	GORD	GORD	GORD	4	High impact			Mild	Mild		Yes	Yes	No	Yes
182		52	40-59 years	Female	Single	Mthatha	King Sabata Dalindyebo	OR Tambo	Dropped out of school	Unemployed	< R500	Yes	No			60	1.52	25.9695	Overweight	No	No	No	No	No	No	No		None	Once a week	Once a week	Yes		Severe	10	79% likelihood of GORD	GORD	GORD	GORD	4	High impact			Mild		Mild	Yes	Yes	No	No
299		41	40-59 years	Male	Single	Mthatha	King Sabata Dalindyebo	OR Tambo	Completed Grade 12	Unemployed	< R500	Yes	No			59	1.53	25.204	Overweight	No	No	No	No	No	No	No		Once a week	None	None	No	Mild	Mild	8	79% likelihood of GORD	GORD	GORD	GORD	2	Low impact				Mild		Yes	Yes	No	Yes
205		32	<40 years	Male	Single	Mthatha	King Sabata Dalindyebo	OR Tambo	Completed Grade 12	Unemployed	< R500	No	No			59	1.49	26.5754	Overweight	No	No	No	No	No	No	No		None	None	None	No			6	50% likelihood of GORD	No GORD	No GORD	No GORD								No	No	No	No
387		34	<40 years	Female	Single	Mthatha	King Sabata Dalindyebo	OR Tambo	Never attended school	Unemployed	>R2000	No	No			58	1.64	21.5645	Normal weight	No	No	No	No	No	No	No		Once a week	None	None	No			7	50% likelihood of GORD	No GORD	No GORD	No GORD						Mild		No	No	No	Yes
360		28	<40 years	Female	Single	Mthatha	King Sabata Dalindyebo	OR Tambo	Never attended school	Self-employed	< R500	No	No			93	1.52	40.2528	Morbid obesity	No	No	No	No	No	No	No		Once a week	Once a week	Once a week	Yes	Moderate		5	50% likelihood of GORD	No GORD	No GORD	No GORD					Mild	Mild	Mild	No	No	No	Yes
362		22	<40 years	Female	Single	Mthatha	King Sabata Dalindyebo	OR Tambo	Never attended school	Unemployed	>R2000	No	Yes	Relative		100	1.53	42.7186	Morbid obesity	No	No	No	No	No	No	No		Once a week	None	2-3 days a week	Yes	Mild	Mild	6	50% likelihood of GORD	No GORD	No GORD	No GORD						Mild	Moderate	Yes	Yes	No	Yes
203		20	<40 years	Female	Single	Mthatha	King Sabata Dalindyebo	OR Tambo	Student at a tertiary institution	Unemployed	R1000-R2000	No	No			64	1.6	25	Overweight	No	No	No	No	No	No	No		None	Once a week	Once a week	Yes		Severe	10	79% likelihood of GORD	GORD	GORD	GORD	4	High impact			Mild		Mild	Yes	Yes	No	No
17		25	<40 years	Female	Single	Mthatha	King Sabata Dalindyebo	OR Tambo	Student at a tertiary institution	Unemployed	< R500	No	No			75	1.5	33.3333	Obese	No	No	No	No	No	No	No		None	Once a week	Once a week	Yes		Severe	10	79% likelihood of GORD	GORD	GORD	GORD	4	High impact			Mild		Mild	Yes	Yes	No	No
59		25	<40 years	Female	Single	Mthatha	King Sabata Dalindyebo	OR Tambo	Student at a tertiary institution	Unemployed	< R500	No	No			75	1.5	33.3333	Obese	No	No	No	No	No	No	No		None	Once a week	Once a week	Yes		Severe	10	79% likelihood of GORD	GORD	GORD	GORD	4	High impact			Mild		Mild	Yes	Yes	No	No
80		25	<40 years	Female	Single	Mthatha	King Sabata Dalindyebo	OR Tambo	Student at a tertiary institution	Unemployed	< R500	No	No			75	1.5	33.3333	Obese	No	No	No	No	No	No	No		None	Once a week	Once a week	Yes		Severe	10	79% likelihood of GORD	GORD	GORD	GORD	4	High impact			Mild		Mild	Yes	Yes	No	No
140		26	<40 years	Female	Single	Mthatha	King Sabata Dalindyebo	OR Tambo	Student at a tertiary institution	Unemployed	R500-R1000	No	No			56	1.55	23.3091	Normal weight	No	No	No	No	No	No	No		None	Once a week	Once a week	Yes		Severe	10	79% likelihood of GORD	GORD	GORD	GORD	4	High impact			Mild		Mild	Yes	Yes	No	No
105		28	<40 years	Female	Single	Mthatha	King Sabata Dalindyebo	OR Tambo	Student at a tertiary institution	Unemployed	< R500	No	No			75	1.5	33.3333	Obese	No	No	No	No	No	No	No		None	Once a week	Once a week	Yes		Severe	10	79% likelihood of GORD	GORD	GORD	GORD	4	High impact			Mild		Mild	Yes	Yes	No	No
228		46	40-59 years	Male	Single	Mthatha	King Sabata Dalindyebo	OR Tambo	Completed Grade 12	Unemployed	R1000-R2000	Yes	No			53	1.65	19.4674	Normal weight	No	No	No	No	No	No	No		None	Once a week	Once a week	Yes		Severe	10	79% likelihood of GORD	GORD	GORD	GORD	4	High impact			Mild		Mild	Yes	Yes	No	No
295		53	40-59 years	Female	Single	Mthatha	King Sabata Dalindyebo	OR Tambo	Student at a tertiary institution	Unemployed	R1000-R2000	Yes	No			77	1.57	31.2386	Obese	No	No	No	No	Yes	No	No		2-3 days a week	None	None	No			8	79% likelihood of GORD	GORD	GORD	GORD	0	Low impact				Moderate		No	No	No	Yes
337		22	<40 years	Female	Married	Mthatha	King Sabata Dalindyebo	OR Tambo	Dropped out of school	Unemployed	>R2000	Yes	No			89	1.69	31.1614	Obese	No	No	No	No	Yes	No	No		2-3 days a week	None	None	No			8	79% likelihood of GORD	GORD	GORD	GORD	0	Low impact				Moderate		No	No	No	Yes
383		18	<40 years	Female	Single	Mthatha	King Sabata Dalindyebo	OR Tambo	Still to complete Grade 12	Unemployed	>R2000	No	No			120	1.65	44.0771	Morbid obesity	No	No	No	No	Yes	No	No		Once a week	Once a week	None	No		Mild	10	79% likelihood of GORD	GORD	GORD	GORD	2	Low impact			Mild	Mild		Yes	Yes	No	Yes
201		19	<40 years	Female	Single	Mthatha	King Sabata Dalindyebo	OR Tambo	Student at a tertiary institution	Unemployed	>R2000	No	Yes	Relative		70	1.69	24.5089	Overweight	No	No	No	No	Yes	No	No		Once a week	Once a week	None	No		Mild	10	79% likelihood of GORD	GORD	GORD	GORD	2	Low impact			Mild	Mild		Yes	Yes	No	Yes
103		23	<40 years	Female	Single	Mthatha	King Sabata Dalindyebo	OR Tambo	Student at a tertiary institution	Unemployed	R500-R1000	Yes	No			91	1.69	31.8616	Obese	No	No	No	No	Yes	No	No		Once a week	Once a week	None	No		Mild	10	79% likelihood of GORD	GORD	GORD	GORD	2	Low impact			Mild	Mild		Yes	Yes	No	Yes
15		26	<40 years	Female	Single	Mthatha	King Sabata Dalindyebo	OR Tambo	Student at a tertiary institution	Unemployed	R500-R1000	Yes	No			101	1.6	39.4531	Obese	No	No	No	No	Yes	No	No		Once a week	Once a week	None	No		Mild	10	79% likelihood of GORD	GORD	GORD	GORD	2	Low impact			Mild	Mild		Yes	Yes	No	Yes
57		26	<40 years	Female	Single	Mthatha	King Sabata Dalindyebo	OR Tambo	Student at a tertiary institution	Unemployed	R500-R1000	Yes	No			91	1.69	31.8616	Obese	No	No	No	No	Yes	No	No		Once a week	Once a week	None	No		Mild	10	79% likelihood of GORD	GORD	GORD	GORD	2	Low impact			Mild	Mild		Yes	Yes	No	Yes
78		26	<40 years	Female	Single	Mthatha	King Sabata Dalindyebo	OR Tambo	Student at a tertiary institution	Unemployed	R500-R1000	Yes	No			91	1.65	33.4252	Obese	No	No	No	No	Yes	No	No		Once a week	Once a week	None	No		Mild	10	79% likelihood of GORD	GORD	GORD	GORD	2	Low impact			Mild	Mild		Yes	Yes	No	Yes
180		30	<40 years	Male	Single	Mthatha	King Sabata Dalindyebo	OR Tambo	Completed Grade 12	Unemployed	< R500	No	No			70	1.65	25.7117	Overweight	No	No	No	No	Yes	No	No		Once a week	Once a week	None	No		Mild	10	79% likelihood of GORD	GORD	GORD	GORD	2	Low impact			Mild	Mild		Yes	Yes	No	Yes
138		33	<40 years	Male	Single	Mthatha	King Sabata Dalindyebo	OR Tambo	Completed tertiary education	Employed	>R2000	No	No			64	1.64	23.7954	Normal weight	No	No	No	No	Yes	No	No		Once a week	Once a week	None	No		Mild	10	79% likelihood of GORD	GORD	GORD	GORD	2	Low impact			Mild	Mild		Yes	Yes	No	Yes
226		49	40-59 years	Female	Single	Mthatha	King Sabata Dalindyebo	OR Tambo	Never attended school	Unemployed	< R500	No	No			73	1.62	27.8159	Overweight	No	No	No	No	Yes	No	No		Once a week	Once a week	None	No		Mild	10	79% likelihood of GORD	GORD	GORD	GORD	2	Low impact			Mild	Mild		Yes	Yes	No	Yes
298		37	<40 years	Female	Single	Mthatha	King Sabata Dalindyebo	OR Tambo	Never attended school	Self-employed	R1000-R2000	Yes	No			54	1.66	19.5965	Normal weight	No	No	No	No	No	No	No		Once a week	None	None	No			7	50% likelihood of GORD	No GORD	No GORD	No GORD						Mild		No	No	No	Yes
332		28	<40 years	Female	Cohabiting	Mthatha	King Sabata Dalindyebo	OR Tambo	Dropped out of school	Unemployed	R500-R1000	Yes	No			60	1.52	25.9695	Overweight	No	No	No	No	No	No	No		Once a week	None	None	No			7	50% likelihood of GORD	No GORD	No GORD	No GORD						Mild		No	No	No	Yes
175		56	40-59 years	Female	Married	Mthatha	King Sabata Dalindyebo	OR Tambo	Never attended school	Unemployed	< R500	Yes	No			97	1.52	41.9841	Morbid obesity	No	No	No	No	No	No	No		Once a week	None	None	No			7	50% likelihood of GORD	No GORD	No GORD	No GORD						Mild		No	No	No	Yes
[truncated: 54 more columns]
