# Supplementary material for: Prevalence of gastroesophageal reflux disease and its associated risk factors among the adult population of Mthatha, Eastern Cape, South Africa
Source: PLoS One. 2025 Dec 1;20(12):e0337059. doi: 10.1371/journal.pone.0337059 (PMC12668490; doi:10.1371/journal.pone.0337059)
Supplement: S1 File — (ZIP) [file pone.0337059.s001.zip › OUTPUT.xlsx]

## Sheet: Sheet1
Notes
Output Created		04-AUG-2025 04:58:29
Comments
Input	Data	C:\Users\El-Mirab\Desktop\TASKS\PUBLIC HEALTH STUDENTS 2024\MPH students\DYALVANA\DATA ANALYSED MTHATHA ONLY.sav
	Active Dataset	DataSet1
	Filter	<none>
	Weight	<none>
	Split File	<none>
	N of Rows in Working Data File	353
Syntax		CTABLES /VLABELS VARIABLES=Agegroups Sex HomeLanguage Maritalstatus LOEducation EmploymentStatus Income GORDFOROR DISPLAY=LABEL /TABLE Agegroups + Sex + HomeLanguage + Maritalstatus + LOEducation + EmploymentStatus + Income BY GORDFOROR [COUNT F40.0, ROWPCT.VALIDN PCT40.1] /CATEGORIES VARIABLES=Agegroups Sex HomeLanguage Maritalstatus LOEducation EmploymentStatus Income GORDFOROR ORDER=A KEY=VALU…
Resources	Processor Time	00:00:00.05
	Elapsed Time	00:00:00.11
		GORD diagnosis
		GORD		No GORD
		Count	Row Valid N %	Count	Row Valid N %
Age Groups	<40 years	58	0.306878	131	0.693122
	40-59 years	45	0.381356	73	0.618644
	≥60 years	10	0.217391	36	0.782609
Sex	Male	23	0.234694	75	0.765306
	Female	90	0.352941	165	0.647059
Marital status	Single	85	0.367965	146	0.632035
	Cohabiting	2	0.25	6	0.75
	Married	19	0.213483	70	0.786517
	Divorced	2	0.25	6	0.75
	Widowed	4	0.333333	8	0.666667
	Separated	1	0.2	4	0.8
Level of education	Never attended school	10	0.27027	27	0.72973
	Dropped out of school	37	0.264286	103	0.735714
	Still to complete Grade 12	4	0.666667	2	0.333333
	Completed Grade 12	33	0.370787	56	0.629213
	Student at a tertiary institution	18	0.391304	28	0.608696
	Completed tertiary education	10	0.30303	23	0.69697
	Vocational training	1	0.5	1	0.5
Employment status	Unemployed	92	0.339483	179	0.660517
	Self-employed	10	0.25	30	0.75
	Employed	11	0.261905	31	0.738095
Income per month	< R500	47	0.303226	108	0.696774
	R500-R1000	29	0.391892	45	0.608108
	R1000-R2000	14	0.304348	32	0.695652
	>R2000	23	0.302632	53	0.697368
Custom Tables
Notes
Output Created		04-AUG-2025 05:28:49
Comments
Input	Data	C:\Users\El-Mirab\Desktop\TASKS\PUBLIC HEALTH STUDENTS 2024\MPH students\DYALVANA\DATA ANALYSED MTHATHA ONLY.sav
	Active Dataset	DataSet1
	Filter	<none>
	Weight	<none>
	Split File	<none>
	N of Rows in Working Data File	353
Syntax		CTABLES /VLABELS VARIABLES=NutritionalStatus DiabetesMellitus Hypertension Hyperlipidemia FamilyHistory COPD IschaemicHeartDisease GORDFOROR DISPLAY=LABEL /TABLE NutritionalStatus + DiabetesMellitus + Hypertension + Hyperlipidemia + FamilyHistory + COPD + IschaemicHeartDisease BY GORDFOROR [COUNT F40.0, ROWPCT.VALIDN PCT40.1] /CATEGORIES VARIABLES=NutritionalStatus DiabetesMellitus Hypertension H…
Resources	Processor Time	00:00:00.02
	Elapsed Time	00:00:00.08
		GORD diagnosis
		GORD		No GORD
		Count	Row Valid N %	Count	Row Valid N %
Nutritional Status	Obese	44	0.282051	112	0.717949
	Overweight	29	0.318681	62	0.681319
	Normal weight	22	0.309859	49	0.690141
	Underweight	3	0.5	3	0.5
	Morbid obesity	15	0.517241	14	0.482759
Diabetes mellitus	Yes	12	0.25	36	0.75
	No	101	0.331148	204	0.668852
Hypertension	Yes	29	0.439394	37	0.560606
	No	84	0.292683	203	0.707317
Hyperlipidemia	Yes	4	0.166667	20	0.833333
	No	109	0.331307	220	0.668693
Family History of GORD	Yes	31	0.43662	40	0.56338
	No	82	0.29078	200	0.70922
COPD	Yes	12	0.352941	22	0.647059
	No	101	0.316614	218	0.683386
Ischaemic Heart Disease	Yes	0	0	7	1
	No	113	0.32659	233	0.67341
Custom Tables
Notes
Output Created		04-AUG-2025 06:16:21
Comments
Input	Data	C:\Users\El-Mirab\Desktop\TASKS\PUBLIC HEALTH STUDENTS 2024\MPH students\DYALVANA\DATA ANALYSED MTHATHA ONLY.sav
	Active Dataset	DataSet1
	Filter	<none>
	Weight	<none>
	Split File	<none>
	N of Rows in Working Data File	353
Syntax		CTABLES /VLABELS VARIABLES=Smoking Alcohol SedentaryLifestyle Healthconsciousdiet Dinerless2hours Dinermore2hours Walkingless30minutes Walking30minutes Runningless30minutes Running30minutes Swimmingless30minutes Swimming30minutes Exerciseless30minutes Exercise30minutes VAR00009 Alcoholconsumption Numberofmeals GORDFORCUSTOM DISPLAY=LABEL /TABLE Smoking [COUNT F40.0, ROWPCT.VALIDN PCT40.1] + Alcoh…
Resources	Processor Time	00:00:00.03
	Elapsed Time	00:00:00.03
		GORD diagnosis
		GORD		No GORD
		Count	Row Valid N %	Count	Row Valid N %
Smoking	Yes	19	0.292308	46	0.707692
	No	94	0.326389	194	0.673611
Alcohol consumption	Yes	47	0.435185	61	0.564815
	No	66	0.269388	179	0.730612
Sedentary life style	Yes	42	0.291667	102	0.708333
	No	71	0.339713	138	0.660287
Health-conscious diet	Yes	54	0.276923	141	0.723077
	No	59	0.373418	99	0.626582
Diner to bedtime ≤2 hours	Yes	57	0.333333	114	0.666667
	No	56	0.307692	126	0.692308
Diner to bedtime >2 hours	Yes	56	0.307692	126	0.692308
	No	57	0.333333	114	0.666667
Walking less than 30 minutes per week	Never	35	0.466667	40	0.533333
	1 time	29	0.235772	94	0.764228
	2-3 times	11	0.282051	28	0.717949
	>3 times	38	0.330435	77	0.669565
Walking 30 minutes or more per week	Never	78	0.281588	199	0.718412
	1 time	13	0.65	7	0.35
	2-3 times	10	0.416667	14	0.583333
	>3 times	12	0.387097	19	0.612903
Running less than 30 minutes per week	Never	54	0.28125	138	0.71875
	1 time	4	0.25	12	0.75
	2-3 times	46	0.365079	80	0.634921
	>3 times	9	0.5	9	0.5
Running 30 minutes per week	Never	106	0.320242	225	0.679758
	1 time	1	0.2	4	0.8
	2-3 times	3	0.230769	10	0.769231
	>3 times	3	1	0	0
Swimming less than 30 minutes per week	Never	103	0.304734	235	0.695266
	1 time	2	1	0	0
	2-3 times	0	0	0	0
	>3 times	8	0.666667	4	0.333333
Swimming 30 minutes per week	Never	113	0.321023	239	0.678977
	1 time	0	0	0	0
	2-3 times	0	0	0	0
	>3 times	0	0	0	0
Exercise less than 30 minutes per week	Never	102	0.301775	236	0.698225
	1 time	11	0.916667	1	0.0833333
	2-3 times	0	0	2	1
	>3 times	0	0	0	0
Exercise 30 minutes per week	Never	102	0.321767	215	0.678233
	1 time	9	0.473684	10	0.526316
	2-3 times	1	0.1	9	0.9
	>3 times	1	0.2	4	0.8
Alcohol consumption	Yes	47	0.435185	61	0.564815
	No	66	0.269388	179	0.730612
Alcohol consumption per week	Never	66	0.269388	179	0.730612
	1 time	34	0.4	51	0.6
	2-3 times	3	0.230769	10	0.769231
	>3 times	10	1	0	0
Number of meals a day	<3 meals	28	0.227642	95	0.772358
	3 meals	49	0.283237	124	0.716763
	>3 meals	36	0.642857	20	0.357143
Custom Tables
Notes
Output Created		04-AUG-2025 06:18:06
Comments
Input	Data	C:\Users\El-Mirab\Desktop\TASKS\PUBLIC HEALTH STUDENTS 2024\MPH students\DYALVANA\DATA ANALYSED MTHATHA ONLY.sav
	Active Dataset	DataSet1
	Filter	<none>
	Weight	<none>
	Split File	<none>
	N of Rows in Working Data File	353
Syntax		CTABLES /VLABELS VARIABLES=Citrusdrinks Maizemeal Milk Fastfoods Spicyfoods Greasyfoods Friedfoods Highfat Grilledfoods Meat Snacks Bread Vegetable Fruits Salt Sugar Chocolate Coffee Tea SoftORCarbonateddrinks Energeticdrinks GORDFORCUSTOM DISPLAY=LABEL /TABLE Citrusdrinks + Maizemeal + Milk + Fastfoods + Spicyfoods + Greasyfoods + Friedfoods + Highfat + Grilledfoods + Meat + Snacks + Bread + Veg…
Resources	Processor Time	00:00:00.02
	Elapsed Time	00:00:00.03
		GORD diagnosis
		GORD		No GORD
		Count	Row Valid N %	Count	Row Valid N %
Citrus drinks	Yes	53	0.270408	143	0.729592
	No	60	0.384615	96	0.615385
Maize meal	Yes	96	0.318937	205	0.681063
	No	17	0.333333	34	0.666667
Milk	Yes	82	0.273333	218	0.726667
	No	31	0.596154	21	0.403846
Fast foods	Yes	72	0.315789	156	0.684211
	No	41	0.330645	83	0.669355
Spicy foods	Yes	63	0.326425	130	0.673575
	No	50	0.314465	109	0.685535
Greasy foods	Yes	68	0.361702	120	0.638298
	No	45	0.27439	119	0.72561
Fried foods	Yes	79	0.343478	151	0.656522
	No	34	0.278689	88	0.721311
High-fat	Yes	65	0.320197	138	0.679803
	No	48	0.322148	101	0.677852
Grilled foods	Yes	75	0.3125	165	0.6875
	No	38	0.339286	74	0.660714
Meat	Yes	98	0.337931	192	0.662069
	No	15	0.241935	47	0.758065
Snacks	Yes	82	0.296029	195	0.703971
	No	31	0.413333	44	0.586667
Bread	Yes	86	0.285714	215	0.714286
	No	27	0.529412	24	0.470588
Vegetable	Yes	91	0.303333	209	0.696667
	No	22	0.423077	30	0.576923
Fruits	Yes	103	0.307463	232	0.692537
	No	10	0.588235	7	0.411765
Salt	Yes	78	0.303502	179	0.696498
	No	35	0.368421	60	0.631579
Sugar	Yes	75	0.288462	185	0.711538
	No	38	0.413043	54	0.586957
Chocolate	Yes	82	0.324111	171	0.675889
	No	31	0.313131	68	0.686869
Coffee	Yes	64	0.30622	145	0.69378
	No	49	0.34507	93	0.65493
Tea	Yes	83	0.30855	186	0.69145
	No	30	0.361446	53	0.638554
Soft drinks/Carboinated drinks	Yes	62	0.287037	154	0.712963
	No	51	0.375	85	0.625
Energetic drinks	Yes	65	0.338542	127	0.661458
	No	47	0.295597	112	0.704403
Notes
Output Created		04-AUG-2025 06:24:49
Comments
Input	Data	C:\Users\El-Mirab\Desktop\TASKS\PUBLIC HEALTH STUDENTS 2024\MPH students\DYALVANA\DATA ANALYSED MTHATHA ONLY.sav
	Active Dataset	DataSet1
	Filter	<none>
	Weight	<none>
	Split File	<none>
	N of Rows in Working Data File	353
Syntax		CTABLES /VLABELS VARIABLES=GORDFORCUSTOM DISPLAY=LABEL /TABLE GORDFORCUSTOM [COUNT F40.0, COLPCT.VALIDN PCT40.1, COLPCT.VALIDN.LCL PCT40.1, COLPCT.VALIDN.UCL PCT40.1] /CATEGORIES VARIABLES=GORDFORCUSTOM ORDER=A KEY=VALUE EMPTY=INCLUDE /CRITERIA CILEVEL=95.
Resources	Processor Time	00:00:00.02
	Elapsed Time	00:00:00.02
Custom Tables
Notes
Output Created		04-AUG-2025 06:30:09
Comments
Input	Data	C:\Users\El-Mirab\Desktop\TASKS\PUBLIC HEALTH STUDENTS 2024\MPH students\DYALVANA\DATA ANALYSED MTHATHA ONLY.sav
	Active Dataset	DataSet1
	Filter	<none>
	Weight	<none>
	Split File	<none>
	N of Rows in Working Data File	353
Syntax		CTABLES /VLABELS VARIABLES=GORDFORCUSTOM SeverityofGORD ImpactQOL DISPLAY=LABEL /TABLE GORDFORCUSTOM [COUNT F40.0, COLPCT.VALIDN PCT40.1, COLPCT.VALIDN.LCL PCT40.1, COLPCT.VALIDN.UCL PCT40.1] + SeverityofGORD [COUNT F40.0, COLPCT.VALIDN PCT40.1, COLPCT.VALIDN.LCL PCT40.1, COLPCT.VALIDN.UCL PCT40.1] + ImpactQOL [COUNT F40.0, COLPCT.VALIDN PCT40.1, COLPCT.VALIDN.LCL PCT40.1, COLPCT.VALIDN.UCL PCT40…
Resources	Processor Time	00:00:00.03
	Elapsed Time	00:00:00.03
		Count	Column Valid N %	95.0% Lower CL for Column Valid N %	95.0% Upper CL for Column Valid N %
GORD diagnosis	GORD	113	0.320113	0.273068	0.370095
	No GORD	240	0.679887	0.629905	0.726932
Severity of GORD	<50% likelihood of GORD	0	0
	50% likelihood of GORD	240	0.679887	0.629905	0.726932
	79% likelihood of GORD	90	0.254958	0.21162	0.302294
	89% likelihood of GORD	23	0.0651558	0.0428944	0.0945037
Impact of GORD on quality of life	Low impact	60	0.530973	0.439153	0.62123
	High impact	53	0.469027	0.37877	0.560847
Custom Tables
Notes
Output Created		04-AUG-2025 06:41:31
Comments
Input	Data	C:\Users\El-Mirab\Desktop\TASKS\PUBLIC HEALTH STUDENTS 2024\MPH students\DYALVANA\DATA ANALYSED MTHATHA ONLY.sav
	Active Dataset	DataSet1
	Filter	<none>
	Weight	<none>
	Split File	<none>
	N of Rows in Working Data File	353
Syntax		CTABLES /VLABELS VARIABLES=Sleeprpobs HeartburnMed HBurn Regur Nauseated Chpain Cough Astmasysmtoms DISPLAY=LABEL /TABLE Sleeprpobs [COUNT F40.0, COLPCT.VALIDN PCT40.1, COLPCT.VALIDN.LCL PCT40.1, COLPCT.VALIDN.UCL PCT40.1] + HeartburnMed [COUNT F40.0, COLPCT.VALIDN PCT40.1, COLPCT.VALIDN.LCL PCT40.1, COLPCT.VALIDN.UCL PCT40.1] + HBurn [COUNT F40.0, COLPCT.VALIDN PCT40.1, COLPCT.VALIDN.LCL PCT40.1…
Resources	Processor Time	00:00:00.03
	Elapsed Time	00:00:00.03
		Count	Column Valid N %	95.0% Lower CL for Column Valid N %	95.0% Upper CL for Column Valid N %
Typical symptom: Sleep disturbance	No	230	0.651558	0.600777	0.699866
	Yes	123	0.348442	0.300134	0.399223
Typical symptom: Taking medication for heartburn	No	265	0.750708	0.70366	0.793664
	Yes	88	0.249292	0.206336	0.29634
Typical symptom: Heartburn	No	178	0.504249	0.452236	0.556194
	Yes	175	0.495751	0.443806	0.547764
Typical symptom: Regurgitation	No	240	0.679887	0.629905	0.726932
	Yes	113	0.320113	0.273068	0.370095
Typical symptom: Nausea	No	258	0.730878	0.682864	0.775125
	Yes	95	0.269122	0.224875	0.317136
Typical symptom: Chest pain	No	239	0.677054	0.626983	0.724235
	Yes	114	0.322946	0.275765	0.373017
Atypical symptom: Cough	No	293	0.830028	0.788231	0.86644
	Yes	60	0.169972	0.13356	0.211769
Atypical symptom: Asthma	No	298	0.844193	0.803618	0.879151
	Yes	55	0.155807	0.120849	0.196382
Crosstabs
Notes
Output Created		04-AUG-2025 06:56:03
Comments
Input	Data	C:\Users\El-Mirab\Desktop\TASKS\PUBLIC HEALTH STUDENTS 2024\MPH students\DYALVANA\DATA ANALYSED MTHATHA ONLY.sav
	Active Dataset	DataSet1
	Filter	<none>
	Weight	<none>
	Split File	<none>
	N of Rows in Working Data File	353
Missing Value Handling	Definition of Missing	User-defined missing values are treated as missing.
	Cases Used	Statistics for each table are based on all the cases with valid data in the specified range(s) for all variables in each table.
Syntax		CROSSTABS /TABLES=Agegroups Sex Maritalstatus LOEducation EmploymentStatus Income NutritionalStatus DiabetesMellitus Hypertension Hyperlipidemia FamilyHistory COPD IschaemicHeartDisease Smoking Alcohol SedentaryLifestyle Healthconsciousdiet Dinerless2hours Dinermore2hours Walkingless30minutes Walking30minutes Runningless30minutes Running30minutes Swimmingless30minutes Swimming30minutes Exercisele…
Resources	Processor Time	00:00:02.41
	Elapsed Time	00:00:03.50
	Dimensions Requested	2
	Cells Available	524245
	Time for Exact Statistics	0:00:03.22
Case Processing Summary
	Cases
	Valid		Missing		Total
	N	Percent	N	Percent	N	Percent
Age Groups * GORD diagnosis	353	1	0	0	353	1
Sex * GORD diagnosis	353	1	0	0	353	1
Marital status * GORD diagnosis	353	1	0	0	353	1
Level of education * GORD diagnosis	353	1	0	0	353	1
Employment status * GORD diagnosis	353	1	0	0	353	1
Income per month * GORD diagnosis	351	0.994334	2	0.00566572	353	1
Nutritional Status * GORD diagnosis	353	1	0	0	353	1
Diabetes mellitus * GORD diagnosis	353	1	0	0	353	1
Hypertension * GORD diagnosis	353	1	0	0	353	1
Hyperlipidemia * GORD diagnosis	353	1	0	0	353	1
Family History of GORD * GORD diagnosis	353	1	0	0	353	1
COPD * GORD diagnosis	353	1	0	0	353	1
Ischaemic Heart Disease * GORD diagnosis	353	1	0	0	353	1
Smoking * GORD diagnosis	353	1	0	0	353	1
Alcohol consumption * GORD diagnosis	353	1	0	0	353	1
Sedentary life style * GORD diagnosis	353	1	0	0	353	1
Health-conscious diet * GORD diagnosis	353	1	0	0	353	1
Diner to bedtime ≤2 hours * GORD diagnosis	353	1	0	0	353	1
Diner to bedtime >2 hours * GORD diagnosis	353	1	0	0	353	1
Walking less than 30 minutes per week * GORD diagnosis	352	0.997167	1	0.00283286	353	1
Walking 30 minutes or more per week * GORD diagnosis	352	0.997167	1	0.00283286	353	1
Running less than 30 minutes per week * GORD diagnosis	352	0.997167	1	0.00283286	353	1
Running 30 minutes per week * GORD diagnosis	352	0.997167	1	0.00283286	353	1
Swimming less than 30 minutes per week * GORD diagnosis	352	0.997167	1	0.00283286	353	1
Swimming 30 minutes per week * GORD diagnosis	352	0.997167	1	0.00283286	353	1
Exercise less than 30 minutes per week * GORD diagnosis	352	0.997167	1	0.00283286	353	1
Exercise 30 minutes per week * GORD diagnosis	351	0.994334	2	0.00566572	353	1
Alcohol consumption per week * GORD diagnosis	353	1	0	0	353	1
Number of meals a day * GORD diagnosis	352	0.997167	1	0.00283286	353	1
Citrus drinks * GORD diagnosis	352	0.997167	1	0.00283286	353	1
Maize meal * GORD diagnosis	352	0.997167	1	0.00283286	353	1
Milk * GORD diagnosis	352	0.997167	1	0.00283286	353	1
Fast foods * GORD diagnosis	352	0.997167	1	0.00283286	353	1
Spicy foods * GORD diagnosis	352	0.997167	1	0.00283286	353	1
Greasy foods * GORD diagnosis	352	0.997167	1	0.00283286	353	1
Fried foods * GORD diagnosis	352	0.997167	1	0.00283286	353	1
High-fat * GORD diagnosis	352	0.997167	1	0.00283286	353	1
Grilled foods * GORD diagnosis	352	0.997167	1	0.00283286	353	1
Meat * GORD diagnosis	352	0.997167	1	0.00283286	353	1
Snacks * GORD diagnosis	352	0.997167	1	0.00283286	353	1
Bread * GORD diagnosis	352	0.997167	1	0.00283286	353	1
Vegetable * GORD diagnosis	352	0.997167	1	0.00283286	353	1
Fruits * GORD diagnosis	352	0.997167	1	0.00283286	353	1
Salt * GORD diagnosis	352	0.997167	1	0.00283286	353	1
Sugar * GORD diagnosis	352	0.997167	1	0.00283286	353	1
Chocolate * GORD diagnosis	352	0.997167	1	0.00283286	353	1
Coffee * GORD diagnosis	351	0.994334	2	0.00566572	353	1
Tea * GORD diagnosis	352	0.997167	1	0.00283286	353	1
Soft drinks/Carbonated drinks * GORD diagnosis	352	0.997167	1	0.00283286	353	1
Energetic drinks * GORD diagnosis	351	0.994334	2	0.00566572	353	1
Age Groups * GORD diagnosis
Crosstab
Count
		GORD diagnosis		Total
		GORD	No GORD
Age Groups	<40 years	58	131	189
	40-59 years	45	73	118
	≥60 years	10	36	46
Total		113	240	353
Chi-Square Tests
	Value	df	Asymptotic Significance (2-sided)	Exact Sig. (2-sided)	Exact Sig. (1-sided)	Point Probability
Pearson Chi-Square	4.416a	2	0.109929	0.113035
Likelihood Ratio	4.51802	2	0.104454	0.107342
Fisher-Freeman-Halton Exact Test	4.35328			0.116054
Linear-by-Linear Association	.128b	1	0.720558	0.74828	0.392738	0.0604292
N of Valid Cases	353
a. 0 cells (.0%) have expected count less than 5. The minimum expected count is 14.73.
b. The standardized statistic is .358.
Symmetric Measures
		Value	Approximate Significance	Exact Significance
Nominal by Nominal	Phi	0.111846	0.109929	0.113035
	Cramer's V	0.111846	0.109929	0.113035
N of Valid Cases		353
Risk Estimate
	Value
Odds Ratio for Age Groups (<40 years / 40-59 years)	a
a. Risk Estimate statistics cannot be computed. They are only computed for a 2*2 table without empty cells.
Sex * GORD diagnosis
Crosstab
Count
		GORD diagnosis		Total
		GORD	No GORD
Sex	Male	23	75	98
	Female	90	165	255
Total		113	240	353
Chi-Square Tests
	Value	df	Asymptotic Significance (2-sided)	Exact Sig. (2-sided)	Exact Sig. (1-sided)	Point Probability
Pearson Chi-Square	4.548a	1	0.0329545	0.0411623	0.0211337
Continuity Correctionb	4.02105	1	0.0449357
Likelihood Ratio	4.71578	1	0.029887	0.0411623	0.0211337
Fisher's Exact Test				0.0411623	0.0211337
Linear-by-Linear Association	4.535c	1	0.0332035	0.0411623	0.0211337	0.0102914
N of Valid Cases	353
a. 0 cells (.0%) have expected count less than 5. The minimum expected count is 31.37.
b. Computed only for a 2x2 table
c. The standardized statistic is -2.130.
Symmetric Measures
		Value	Approximate Significance	Exact Significance
Nominal by Nominal	Phi	-0.113509	0.0329545	0.0411623
	Cramer's V	0.113509	0.0329545	0.0411623
N of Valid Cases		353
Risk Estimate
	Value	95% Confidence Interval
		Lower	Upper
Odds Ratio for Sex (Male / Female)	0.562222	0.3299	0.958151
For cohort GORD diagnosis = GORD	0.664966	0.448307	0.986333
For cohort GORD diagnosis = No GORD	1.18275	1.02591	1.36356
N of Valid Cases	353
Marital status * GORD diagnosis
Crosstab
Count
		GORD diagnosis		Total
		GORD	No GORD
Marital status	Single	85	146	231
	Cohabiting	2	6	8
	Married	19	70	89
	Divorced	2	6	8
	Widowed	4	8	12
	Separated	1	4	5
Total		113	240	353
Chi-Square Tests
	Value	df	Asymptotic Significance (2-sided)	Exact Sig. (2-sided)	Exact Sig. (1-sided)	Point Probability
Pearson Chi-Square	7.782a	5	0.168644	0.162669
Likelihood Ratio	8.12264	5	0.149605	0.200766
Fisher-Freeman-Halton Exact Test	7.75268			0.150185
Linear-by-Linear Association	4.847b	1	0.0276938	0.0279229	0.0140203	0.003171
N of Valid Cases	353
a. 5 cells (41.7%) have expected count less than 5. The minimum expected count is 1.60.
b. The standardized statistic is 2.202.
Symmetric Measures
		Value	Approximate Significance	Exact Significance
Nominal by Nominal	Phi	0.14848	0.168644	0.162669
	Cramer's V	0.14848	0.168644	0.162669
N of Valid Cases		353
Risk Estimate
	Value
Odds Ratio for Marital status (Single / Cohabiting)	a
a. Risk Estimate statistics cannot be computed. They are only computed for a 2*2 table without empty cells.
Level of education * GORD diagnosis
Crosstab
Count
		GORD diagnosis		Total
		GORD	No GORD
Level of education	Never attended school	10	27	37
	Dropped out of school	37	103	140
	Still to complete Grade 12	4	2	6
	Completed Grade 12	33	56	89
	Student at a tertiary institution	18	28	46
	Completed tertiary education	10	23	33
	Vocational training	1	1	2
Total		113	240	353
Chi-Square Tests
	Value	df	Asymptotic Significance (2-sided)	Exact Sig. (2-sided)	Exact Sig. (1-sided)	Point Probability
Pearson Chi-Square	8.201a	6	0.223744	0.22088
Likelihood Ratio	7.90892	6	0.244852	0.29753
Fisher-Freeman-Halton Exact Test	8.38305			0.188047
Linear-by-Linear Association	2.608b	1	0.106314	0.111322	0.0576172	0.00784998
N of Valid Cases	353
a. 4 cells (28.6%) have expected count less than 5. The minimum expected count is .64.
b. The standardized statistic is -1.615.
Symmetric Measures
		Value	Approximate Significance	Exact Significance
Nominal by Nominal	Phi	0.152421	0.223744	0.22088
	Cramer's V	0.152421	0.223744	0.22088
N of Valid Cases		353
Risk Estimate
	Value
Odds Ratio for Level of education (Never attended school / Dropped out of school)	a
a. Risk Estimate statistics cannot be computed. They are only computed for a 2*2 table without empty cells.
Employment status * GORD diagnosis
Crosstab
Count
		GORD diagnosis		Total
		GORD	No GORD
Employment status	Unemployed	92	179	271
	Self-employed	10	30	40
	Employed	11	31	42
Total		113	240	353
Chi-Square Tests
	Value	df	Asymptotic Significance (2-sided)	Exact Sig. (2-sided)	Exact Sig. (1-sided)	Point Probability
Pearson Chi-Square	2.025a	2	0.363395	0.356742
Likelihood Ratio	2.08478	2	0.352611	0.372061
Fisher-Freeman-Halton Exact Test	1.88204			0.387264
Linear-by-Linear Association	1.649b	1	0.199041	0.211718	0.114039	0.0299388
N of Valid Cases	353
a. 0 cells (.0%) have expected count less than 5. The minimum expected count is 12.80.
b. The standardized statistic is 1.284.
Symmetric Measures
		Value	Approximate Significance	Exact Significance
Nominal by Nominal	Phi	0.0757312	0.363395	0.356742
	Cramer's V	0.0757312	0.363395	0.356742
N of Valid Cases		353
Risk Estimate
	Value
Odds Ratio for Employment status (Unemployed / Self-employed)	a
a. Risk Estimate statistics cannot be computed. They are only computed for a 2*2 table without empty cells.
Income per month * GORD diagnosis
Crosstab
Count
		GORD diagnosis		Total
		GORD	No GORD
Income per month	< R500	47	108	155
	R500-R1000	29	45	74
	R1000-R2000	14	32	46
	>R2000	23	53	76
Total		113	238	351
Chi-Square Tests
	Value	df	Asymptotic Significance (2-sided)	Exact Sig. (2-sided)	Exact Sig. (1-sided)	Point Probability
Pearson Chi-Square	2.102a	3	0.551413	0.55264
Likelihood Ratio	2.05293	3	0.561495	0.564481
Fisher-Freeman-Halton Exact Test	2.07487			0.56098
Linear-by-Linear Association	.007b	1	0.935739	0.961929	0.488353	0.0379913
N of Valid Cases	351
a. 0 cells (.0%) have expected count less than 5. The minimum expected count is 14.81.
b. The standardized statistic is .081.
Symmetric Measures
		Value	Approximate Significance	Exact Significance
Nominal by Nominal	Phi	0.0773948	0.551413	0.55264
	Cramer's V	0.0773948	0.551413	0.55264
N of Valid Cases		351
Risk Estimate
	Value
Odds Ratio for Income per month (< R500 / R500-R1000)	a
a. Risk Estimate statistics cannot be computed. They are only computed for a 2*2 table without empty cells.
Nutritional Status * GORD diagnosis
Crosstab
Count
		GORD diagnosis		Total
		GORD	No GORD
Nutritional Status	Obese	44	112	156
	Overweight	29	62	91
	Normal weight	22	49	71
	Underweight	3	3	6
	Morbid obesity	15	14	29
Total		113	240	353
Chi-Square Tests
	Value	df	Asymptotic Significance (2-sided)	Exact Sig. (2-sided)	Exact Sig. (1-sided)	Point Probability
Pearson Chi-Square	7.144a	4	0.128493	0.125377
Likelihood Ratio	6.73677	4	0.15047	0.177454
Fisher-Freeman-Halton Exact Test	7.0387			0.124285
Linear-by-Linear Association	5.385b	1	0.0203066	0.0203166	0.0123099	0.00266323
N of Valid Cases	353
a. 2 cells (20.0%) have expected count less than 5. The minimum expected count is 1.92.
b. The standardized statistic is -2.321.
Symmetric Measures
		Value	Approximate Significance	Exact Significance
Nominal by Nominal	Phi	0.142256	0.128493	0.125377
	Cramer's V	0.142256	0.128493	0.125377
N of Valid Cases		353
Risk Estimate
	Value
Odds Ratio for Nutritional Status (Obese / Overweight)	a
a. Risk Estimate statistics cannot be computed. They are only computed for a 2*2 table without empty cells.
Diabetes mellitus * GORD diagnosis
Crosstab
Count
		GORD diagnosis		Total
		GORD	No GORD
Diabetes mellitus	Yes	12	36	48
	No	101	204	305
Total		113	240	353
Chi-Square Tests
	Value	df	Asymptotic Significance (2-sided)	Exact Sig. (2-sided)	Exact Sig. (1-sided)	Point Probability
Pearson Chi-Square	1.255a	1	0.262636	0.319026	0.170452
Continuity Correctionb	0.909653	1	0.340207
Likelihood Ratio	1.30306	1	0.253655	0.319026	0.170452
Fisher's Exact Test				0.319026	0.170452
Linear-by-Linear Association	1.251c	1	0.263313	0.319026	0.170452	0.0733583
N of Valid Cases	353
a. 0 cells (.0%) have expected count less than 5. The minimum expected count is 15.37.
b. Computed only for a 2x2 table
c. The standardized statistic is -1.119.
Symmetric Measures
		Value	Approximate Significance	Exact Significance
Nominal by Nominal	Phi	-0.0596212	0.262636	0.319026
	Cramer's V	0.0596212	0.262636	0.319026
N of Valid Cases		353
Risk Estimate
	Value	95% Confidence Interval
		Lower	Upper
Odds Ratio for Diabetes mellitus (Yes / No)	0.673267	0.335849	1.34968
For cohort GORD diagnosis = GORD	0.75495	0.45095	1.26389
For cohort GORD diagnosis = No GORD	1.12132	0.935281	1.34437
N of Valid Cases	353
Hypertension * GORD diagnosis
Crosstab
Count
		GORD diagnosis		Total
		GORD	No GORD
Hypertension	Yes	29	37	66
	No	84	203	287
Total		113	240	353
Chi-Square Tests
	Value	df	Asymptotic Significance (2-sided)	Exact Sig. (2-sided)	Exact Sig. (1-sided)	Point Probability
Pearson Chi-Square	5.307a	1	0.0212418	0.0277455	0.0167388
Continuity Correctionb	4.65415	1	0.0309785
Likelihood Ratio	5.10283	1	0.0238868	0.0277455	0.0167388
Fisher's Exact Test				0.0277455	0.0167388
Linear-by-Linear Association	5.292c	1	0.0214259	0.0277455	0.0167388	0.00873644
N of Valid Cases	353
a. 0 cells (.0%) have expected count less than 5. The minimum expected count is 21.13.
b. Computed only for a 2x2 table
c. The standardized statistic is 2.300.
Symmetric Measures
		Value	Approximate Significance	Exact Significance
Nominal by Nominal	Phi	0.122611	0.0212418	0.0277455
	Cramer's V	0.122611	0.0212418	0.0277455
N of Valid Cases		353
Risk Estimate
	Value	95% Confidence Interval
		Lower	Upper
Odds Ratio for Hypertension (Yes / No)	1.89414	1.09438	3.27838
For cohort GORD diagnosis = GORD	1.50126	1.08307	2.08093
For cohort GORD diagnosis = No GORD	0.792581	0.632142	0.99374
N of Valid Cases	353
Hyperlipidemia * GORD diagnosis
Crosstab
Count
		GORD diagnosis		Total
		GORD	No GORD
Hyperlipidemia	Yes	4	20	24
	No	109	220	329
Total		113	240	353
Chi-Square Tests
	Value	df	Asymptotic Significance (2-sided)	Exact Sig. (2-sided)	Exact Sig. (1-sided)	Point Probability
Pearson Chi-Square	2.786a	1	0.0950976	0.114589	0.0697538
Continuity Correctionb	2.08077	1	0.149165
Likelihood Ratio	3.10714	1	0.0779498	0.114589	0.0697538
Fisher's Exact Test				0.114589	0.0697538
Linear-by-Linear Association	2.778c	1	0.0955673	0.114589	0.0697538	0.0464351
N of Valid Cases	353
a. 0 cells (.0%) have expected count less than 5. The minimum expected count is 7.68.
b. Computed only for a 2x2 table
c. The standardized statistic is -1.667.
Symmetric Measures
		Value	Approximate Significance	Exact Significance
Nominal by Nominal	Phi	-0.0888372	0.0950976	0.114589
	Cramer's V	0.0888372	0.0950976	0.114589
N of Valid Cases		353
Risk Estimate
	Value	95% Confidence Interval
		Lower	Upper
Odds Ratio for Hyperlipidemia (Yes / No)	0.40367	0.134667	1.21001
For cohort GORD diagnosis = GORD	0.503058	0.202965	1.24685
For cohort GORD diagnosis = No GORD	1.24621	1.02603	1.51365
N of Valid Cases	353
Family History of GORD * GORD diagnosis
Crosstab
Count
		GORD diagnosis		Total
		GORD	No GORD
Family History of GORD	Yes	31	40	71
	No	82	200	282
Total		113	240	353
Chi-Square Tests
	Value	df	Asymptotic Significance (2-sided)	Exact Sig. (2-sided)	Exact Sig. (1-sided)	Point Probability
Pearson Chi-Square	5.543a	1	0.018555	0.0227124	0.0145806
Continuity Correctionb	4.89314	1	0.0269636
Likelihood Ratio	5.34045	1	0.0208361	0.0227124	0.0145806
Fisher's Exact Test				0.0227124	0.0145806
Linear-by-Linear Association	5.527c	1	0.0187222	0.0227124	0.0145806	0.00756721
N of Valid Cases	353
a. 0 cells (.0%) have expected count less than 5. The minimum expected count is 22.73.
b. Computed only for a 2x2 table
c. The standardized statistic is 2.351.
Symmetric Measures
		Value	Approximate Significance	Exact Significance
Nominal by Nominal	Phi	0.12531	0.018555	0.0227124
	Cramer's V	0.12531	0.018555	0.0227124
N of Valid Cases		353
Risk Estimate
	Value	95% Confidence Interval
		Lower	Upper
Odds Ratio for Family History of GORD (Yes / No)	1.89024	1.10728	3.22684
For cohort GORD diagnosis = GORD	1.50155	1.08926	2.06988
For cohort GORD diagnosis = No GORD	0.794366	0.638781	0.987847
N of Valid Cases	353
COPD * GORD diagnosis
Crosstab
Count
		GORD diagnosis		Total
		GORD	No GORD
COPD	Yes	12	22	34
	No	101	218	319
Total		113	240	353
Chi-Square Tests
	Value	df	Asymptotic Significance (2-sided)	Exact Sig. (2-sided)	Exact Sig. (1-sided)	Point Probability
Pearson Chi-Square	.186a	1	0.666016	0.700473	0.399112
Continuity Correctionb	0.056772	1	0.811673
Likelihood Ratio	0.183498	1	0.668384	0.700473	0.399112
Fisher's Exact Test				0.700473	0.399112
Linear-by-Linear Association	.186c	1	0.666461	0.700473	0.399112	0.136656
N of Valid Cases	353
a. 0 cells (.0%) have expected count less than 5. The minimum expected count is 10.88.
b. Computed only for a 2x2 table
c. The standardized statistic is .431.
Symmetric Measures
		Value	Approximate Significance	Exact Significance
Nominal by Nominal	Phi	0.0229729	0.666016	0.700473
	Cramer's V	0.0229729	0.666016	0.700473
N of Valid Cases		353
Risk Estimate
	Value	95% Confidence Interval
		Lower	Upper
Odds Ratio for COPD (Yes / No)	1.17732	0.560659	2.47223
For cohort GORD diagnosis = GORD	1.11474	0.687827	1.80661
For cohort GORD diagnosis = No GORD	0.946843	0.730618	1.22706
N of Valid Cases	353
Ischaemic Heart Disease * GORD diagnosis
Crosstab
Count
		GORD diagnosis		Total
		GORD	No GORD
Ischaemic Heart Disease	Yes	0	7	7
	No	113	233	346
Total		113	240	353
Chi-Square Tests
	Value	df	Asymptotic Significance (2-sided)	Exact Sig. (2-sided)	Exact Sig. (1-sided)	Point Probability
Pearson Chi-Square	3.363a	1	0.0666963	0.10186	0.0652685
Continuity Correctionb	2.02934	1	0.154288
Likelihood Ratio	5.46805	1	0.0193672	0.0703216	0.0652685
Fisher's Exact Test				0.10186	0.0652685
Linear-by-Linear Association	3.353c	1	0.0670832	0.10186	0.0652685	0.0652685
N of Valid Cases	353
a. 2 cells (50.0%) have expected count less than 5. The minimum expected count is 2.24.
b. Computed only for a 2x2 table
c. The standardized statistic is -1.831.
Symmetric Measures
		Value	Approximate Significance	Exact Significance
Nominal by Nominal	Phi	-0.0975988	0.0666963	0.10186
	Cramer's V	0.0975988	0.0666963	0.10186
N of Valid Cases		353
Risk Estimate
	Value	95% Confidence Interval
		Lower	Upper
For cohort GORD diagnosis = No GORD	1.48498	1.37991	1.59804
N of Valid Cases	353
Smoking * GORD diagnosis
Crosstab
Count
		GORD diagnosis		Total
		GORD	No GORD
Smoking	Yes	19	46	65
	No	94	194	288
Total		113	240	353
Chi-Square Tests
	Value	df	Asymptotic Significance (2-sided)	Exact Sig. (2-sided)	Exact Sig. (1-sided)	Point Probability
Pearson Chi-Square	.283a	1	0.594727	0.660213	0.35389
Continuity Correctionb	0.148089	1	0.700368
Likelihood Ratio	0.286611	1	0.592401	0.660213	0.35389
Fisher's Exact Test				0.660213	0.35389
Linear-by-Linear Association	.282c	1	0.59525	0.660213	0.35389	0.103312
N of Valid Cases	353
a. 0 cells (.0%) have expected count less than 5. The minimum expected count is 20.81.
b. Computed only for a 2x2 table
c. The standardized statistic is -.531.
Symmetric Measures
		Value	Approximate Significance	Exact Significance
Nominal by Nominal	Phi	-0.0283154	0.594727	0.660213
	Cramer's V	0.0283154	0.594727	0.660213
N of Valid Cases		353
Risk Estimate
	Value	95% Confidence Interval
		Lower	Upper
Odds Ratio for Smoking (Yes / No)	0.852451	0.473235	1.53554
For cohort GORD diagnosis = GORD	0.895581	0.592542	1.3536
For cohort GORD diagnosis = No GORD	1.05059	0.881304	1.2524
N of Valid Cases	353
Alcohol consumption * GORD diagnosis
Crosstab
Count
		GORD diagnosis		Total
		GORD	No GORD
Alcohol consumption	Yes	47	61	108
	No	66	179	245
Total		113	240	353
Chi-Square Tests
	Value	df	Asymptotic Significance (2-sided)	Exact Sig. (2-sided)	Exact Sig. (1-sided)	Point Probability
Pearson Chi-Square	9.467a	1	0.00209156	0.00287694	0.00174249
Continuity Correctionb	8.72092	1	0.00314578
Likelihood Ratio	9.23228	1	0.00237785	0.00287694	0.00174249
Fisher's Exact Test				0.00287694	0.00174249
Linear-by-Linear Association	9.441c	1	0.00212237	0.00287694	0.00174249	0.000963881
N of Valid Cases	353
a. 0 cells (.0%) have expected count less than 5. The minimum expected count is 34.57.
b. Computed only for a 2x2 table
c. The standardized statistic is 3.073.
Symmetric Measures
		Value	Approximate Significance	Exact Significance
Nominal by Nominal	Phi	0.163768	0.00209156	0.00287694
	Cramer's V	0.163768	0.00209156	0.00287694
N of Valid Cases		353
Risk Estimate
	Value	95% Confidence Interval
		Lower	Upper
Odds Ratio for Alcohol consumption (Yes / No)	2.08967	1.30125	3.35578
For cohort GORD diagnosis = GORD	1.61546	1.19939	2.17586
For cohort GORD diagnosis = No GORD	0.773071	0.644321	0.927547
N of Valid Cases	353
Sedentary life style * GORD diagnosis
Crosstab
Count
		GORD diagnosis		Total
		GORD	No GORD
Sedentary life style	Yes	42	102	144
	No	71	138	209
Total		113	240	353
Chi-Square Tests
	Value	df	Asymptotic Significance (2-sided)	Exact Sig. (2-sided)	Exact Sig. (1-sided)	Point Probability
Pearson Chi-Square	.904a	1	0.341631	0.355487	0.202148
Continuity Correctionb	0.697014	1	0.403789
Likelihood Ratio	0.909432	1	0.340265	0.355487	0.202148
Fisher's Exact Test				0.355487	0.202148
Linear-by-Linear Association	.902c	1	0.342316	0.355487	0.202148	0.0592587
N of Valid Cases	353
a. 0 cells (.0%) have expected count less than 5. The minimum expected count is 46.10.
b. Computed only for a 2x2 table
c. The standardized statistic is -.950.
Symmetric Measures
		Value	Approximate Significance	Exact Significance
Nominal by Nominal	Phi	-0.0506138	0.341631	0.355487
	Cramer's V	0.0506138	0.341631	0.355487
N of Valid Cases		353
Risk Estimate
	Value	95% Confidence Interval
		Lower	Upper
Odds Ratio for Sedentary life style (Yes / No)	0.800331	0.505529	1.26705
For cohort GORD diagnosis = GORD	0.858568	0.625299	1.17886
For cohort GORD diagnosis = No GORD	1.07277	0.92985	1.23765
N of Valid Cases	353
Health-conscious diet * GORD diagnosis
Crosstab
Count
		GORD diagnosis		Total
		GORD	No GORD
Health-conscious diet	Yes	54	141	195
	No	59	99	158
Total		113	240	353
Chi-Square Tests
	Value	df	Asymptotic Significance (2-sided)	Exact Sig. (2-sided)	Exact Sig. (1-sided)	Point Probability
Pearson Chi-Square	3.734a	1	0.0533131	0.0662223	0.0346901
Continuity Correctionb	3.30387	1	0.0691169
Likelihood Ratio	3.72397	1	0.0536366	0.0662223	0.0346901
Fisher's Exact Test				0.0662223	0.0346901
Linear-by-Linear Association	3.723c	1	0.0536519	0.0662223	0.0346901	0.0142623
N of Valid Cases	353
a. 0 cells (.0%) have expected count less than 5. The minimum expected count is 50.58.
b. Computed only for a 2x2 table
c. The standardized statistic is -1.930.
Symmetric Measures
		Value	Approximate Significance	Exact Significance
Nominal by Nominal	Phi	-0.10285	0.0533131	0.0662223
	Cramer's V	0.10285	0.0533131	0.0662223
N of Valid Cases		353
Risk Estimate
	Value	95% Confidence Interval
		Lower	Upper
Odds Ratio for Health-conscious diet (Yes / No)	0.642625	0.40985	1.00761
For cohort GORD diagnosis = GORD	0.741591	0.547354	1.00476
For cohort GORD diagnosis = No GORD	1.154	0.99481	1.33867
N of Valid Cases	353
Diner to bedtime ≤2 hours * GORD diagnosis
Crosstab
Count
		GORD diagnosis		Total
		GORD	No GORD
Diner to bedtime ≤2 hours	Yes	57	114	171
	No	56	126	182
Total		113	240	353
Chi-Square Tests
	Value	df	Asymptotic Significance (2-sided)	Exact Sig. (2-sided)	Exact Sig. (1-sided)	Point Probability
Pearson Chi-Square	.266a	1	0.605803	0.648543	0.343784
Continuity Correctionb	0.161547	1	0.687736
Likelihood Ratio	0.266268	1	0.605846	0.648543	0.343784
Fisher's Exact Test				0.648543	0.343784
Linear-by-Linear Association	.266c	1	0.606314	0.648543	0.343784	0.0795437
N of Valid Cases	353
a. 0 cells (.0%) have expected count less than 5. The minimum expected count is 54.74.
b. Computed only for a 2x2 table
c. The standardized statistic is .515.
Symmetric Measures
		Value	Approximate Significance	Exact Significance
Nominal by Nominal	Phi	0.0274678	0.605803	0.648543
	Cramer's V	0.0274678	0.605803	0.648543
N of Valid Cases		353
Risk Estimate
	Value	95% Confidence Interval
		Lower	Upper
Odds Ratio for Diner to bedtime ≤2 hours (Yes / No)	1.125	0.719192	1.75979
For cohort GORD diagnosis = GORD	1.08333	0.799344	1.46822
For cohort GORD diagnosis = No GORD	0.962963	0.834174	1.11164
N of Valid Cases	353
Diner to bedtime >2 hours * GORD diagnosis
Crosstab
Count
		GORD diagnosis		Total
		GORD	No GORD
Diner to bedtime >2 hours	Yes	56	126	182
	No	57	114	171
Total		113	240	353
Chi-Square Tests
	Value	df	Asymptotic Significance (2-sided)	Exact Sig. (2-sided)	Exact Sig. (1-sided)	Point Probability
Pearson Chi-Square	.266a	1	0.605803	0.648543	0.343784
Continuity Correctionb	0.161547	1	0.687736
Likelihood Ratio	0.266268	1	0.605846	0.648543	0.343784
Fisher's Exact Test				0.648543	0.343784
Linear-by-Linear Association	.266c	1	0.606314	0.648543	0.343784	0.0795437
N of Valid Cases	353
a. 0 cells (.0%) have expected count less than 5. The minimum expected count is 54.74.
b. Computed only for a 2x2 table
c. The standardized statistic is -.515.
Symmetric Measures
		Value	Approximate Significance	Exact Significance
Nominal by Nominal	Phi	-0.0274678	0.605803	0.648543
	Cramer's V	0.0274678	0.605803	0.648543
N of Valid Cases		353
Risk Estimate
	Value	95% Confidence Interval
		Lower	Upper
Odds Ratio for Diner to bedtime >2 hours (Yes / No)	0.888889	0.56825	1.39045
For cohort GORD diagnosis = GORD	0.923077	0.681098	1.25103
For cohort GORD diagnosis = No GORD	1.03846	0.899575	1.19879
N of Valid Cases	353
Walking less than 30 minutes per week * GORD diagnosis
Crosstab
Count
		GORD diagnosis		Total
		GORD	No GORD
Walking less than 30 minutes per week	Never	35	40	75
	1 time	29	94	123
	2-3 times	11	28	39
	>3 times	38	77	115
Total		113	239	352
Chi-Square Tests
	Value	df	Asymptotic Significance (2-sided)	Exact Sig. (2-sided)	Exact Sig. (1-sided)	Point Probability
Pearson Chi-Square	11.719a	3	0.00841236	0.00816455
Likelihood Ratio	11.5314	3	0.00917362	0.00983537
Fisher-Freeman-Halton Exact Test	11.4481			0.00930043
Linear-by-Linear Association	1.035b	1	0.309046	0.322726	0.166734	0.0235895
N of Valid Cases	352
a. 0 cells (.0%) have expected count less than 5. The minimum expected count is 12.52.
b. The standardized statistic is 1.017.
Symmetric Measures
		Value	Approximate Significance	Exact Significance
Nominal by Nominal	Phi	0.182459	0.00841236	0.00816455
	Cramer's V	0.182459	0.00841236	0.00816455
N of Valid Cases		352
Risk Estimate
	Value
Odds Ratio for Walking less than 30 minutes per week (Never / 1 time)	a
a. Risk Estimate statistics cannot be computed. They are only computed for a 2*2 table without empty cells.
Walking 30 minutes or more per week * GORD diagnosis
Crosstab
Count
		GORD diagnosis		Total
		GORD	No GORD
Walking 30 minutes or more per week	Never	78	199	277
	1 time	13	7	20
	2-3 times	10	14	24
	>3 times	12	19	31
Total		113	239	352
Chi-Square Tests
	Value	df	Asymptotic Significance (2-sided)	Exact Sig. (2-sided)	Exact Sig. (1-sided)	Point Probability
Pearson Chi-Square	13.535a	3	0.00361175	0.00333667
Likelihood Ratio	12.6534	3	0.00544934	0.00663676
Fisher-Freeman-Halton Exact Test	12.8832			0.00445398
Linear-by-Linear Association	4.268b	1	0.0388325	0.0421149	0.0242474	0.005841
N of Valid Cases	352
a. 0 cells (.0%) have expected count less than 5. The minimum expected count is 6.42.
b. The standardized statistic is -2.066.
Symmetric Measures
		Value	Approximate Significance	Exact Significance
Nominal by Nominal	Phi	0.19609	0.00361175	0.00333667
	Cramer's V	0.19609	0.00361175	0.00333667
N of Valid Cases		352
Risk Estimate
	Value
Odds Ratio for Walking 30 minutes or more per week (Never / 1 time)	a
a. Risk Estimate statistics cannot be computed. They are only computed for a 2*2 table without empty cells.
Running less than 30 minutes per week * GORD diagnosis
Crosstab
Count
		GORD diagnosis		Total
		GORD	No GORD
Running less than 30 minutes per week	Never	54	138	192
	1 time	4	12	16
	2-3 times	46	80	126
	>3 times	9	9	18
Total		113	239	352
Chi-Square Tests
	Value	df	Asymptotic Significance (2-sided)	Exact Sig. (2-sided)	Exact Sig. (1-sided)	Point Probability
Pearson Chi-Square	5.531a	3	0.136794	0.134236
Likelihood Ratio	5.3794	3	0.146032	0.15348
Fisher-Freeman-Halton Exact Test	5.43105			0.138539
Linear-by-Linear Association	4.550b	1	0.0329138	0.0340523	0.019166	0.00450682
N of Valid Cases	352
a. 0 cells (.0%) have expected count less than 5. The minimum expected count is 5.14.
b. The standardized statistic is -2.133.
Symmetric Measures
		Value	Approximate Significance	Exact Significance
Nominal by Nominal	Phi	0.125352	0.136794	0.134236
	Cramer's V	0.125352	0.136794	0.134236
N of Valid Cases		352
Risk Estimate
	Value
Odds Ratio for Running less than 30 minutes per week (Never / 1 time)	a
a. Risk Estimate statistics cannot be computed. They are only computed for a 2*2 table without empty cells.
Running 30 minutes per week * GORD diagnosis
Crosstab
Count
		GORD diagnosis		Total
		GORD	No GORD
Running 30 minutes per week	Never	106	225	331
	1 time	1	4	5
	2-3 times	3	10	13
	>3 times	3	0	3
Total		113	239	352
Chi-Square Tests
	Value	df	Asymptotic Significance (2-sided)	Exact Sig. (2-sided)	Exact Sig. (1-sided)	Point Probability
Pearson Chi-Square	7.168a	3	0.0667355	0.0576281
Likelihood Ratio	7.6997	3	0.0526434	0.0657947
Fisher-Freeman-Halton Exact Test	6.00059			0.086565
Linear-by-Linear Association	.575b	1	0.44843	0.475633	0.258385	0.06814
N of Valid Cases	352
a. 5 cells (62.5%) have expected count less than 5. The minimum expected count is .96.
b. The standardized statistic is -.758.
Symmetric Measures
		Value	Approximate Significance	Exact Significance
Nominal by Nominal	Phi	0.1427	0.0667355	0.0576281
	Cramer's V	0.1427	0.0667355	0.0576281
N of Valid Cases		352
Risk Estimate
	Value
Odds Ratio for Running 30 minutes per week (Never / 1 time)	a
a. Risk Estimate statistics cannot be computed. They are only computed for a 2*2 table without empty cells.
Swimming less than 30 minutes per week * GORD diagnosis
Crosstab
Count
		GORD diagnosis		Total
		GORD	No GORD
Swimming less than 30 minutes per week	Never	103	235	338
	1 time	2	0	2
	>3 times	8	4	12
Total		113	239	352
Chi-Square Tests
	Value	df	Asymptotic Significance (2-sided)	Exact Sig. (2-sided)	Exact Sig. (1-sided)	Point Probability
Pearson Chi-Square	11.219a	2	0.00366319	0.00256623
Likelihood Ratio	10.9611	2	0.00416699	0.00742929
Fisher-Freeman-Halton Exact Test	9.99313			0.00340987
Linear-by-Linear Association	8.228b	1	0.00412394	0.00348035	0.00348035	0.00102839
N of Valid Cases	352
a. 3 cells (50.0%) have expected count less than 5. The minimum expected count is .64.
b. The standardized statistic is -2.869.
Symmetric Measures
		Value	Approximate Significance	Exact Significance
Nominal by Nominal	Phi	0.178527	0.00366319	0.00256623
	Cramer's V	0.178527	0.00366319	0.00256623
N of Valid Cases		352
Risk Estimate
	Value
Odds Ratio for Swimming less than 30 minutes per week (Never / 1 time)	a
a. Risk Estimate statistics cannot be computed. They are only computed for a 2*2 table without empty cells.
Swimming 30 minutes per week * GORD diagnosis
Crosstab
Count
		GORD diagnosis		Total
		GORD	No GORD
Swimming 30 minutes per week	Never	113	239	352
Total		113	239	352
Chi-Square Tests
	Value
Pearson Chi-Square	.a
N of Valid Cases	352
a. No statistics are computed because Swimming 30 minutes per week is a constant.
Symmetric Measures
		Value
Nominal by Nominal	Phi	.a
N of Valid Cases		352
a. No statistics are computed because Swimming 30 minutes per week is a constant.
Risk Estimate
	Value
Odds Ratio for Swimming 30 minutes per week (Never / .)	.a
a. No statistics are computed because Swimming 30 minutes per week is a constant.
Exercise less than 30 minutes per week * GORD diagnosis
Crosstab
Count
		GORD diagnosis		Total
		GORD	No GORD
Exercise less than 30 minutes per week	Never	102	236	338
	1 time	11	1	12
	2-3 times	0	2	2
Total		113	239	352
Chi-Square Tests
	Value	df	Asymptotic Significance (2-sided)	Exact Sig. (2-sided)	Exact Sig. (1-sided)	Point Probability
Pearson Chi-Square	21.053a	2	2.68183e-05	1.36587e-05
Likelihood Ratio	21.0171	2	2.7302e-05	1.36587e-05
Fisher-Freeman-Halton Exact Test	19.0906			2.30244e-05
Linear-by-Linear Association	8.161b	1	0.00427915	0.00602847	0.00602847	0.00464301
N of Valid Cases	352
a. 3 cells (50.0%) have expected count less than 5. The minimum expected count is .64.
b. The standardized statistic is -2.857.
Symmetric Measures
		Value	Approximate Significance	Exact Significance
Nominal by Nominal	Phi	0.244559	2.68183e-05	1.36587e-05
	Cramer's V	0.244559	2.68183e-05	1.36587e-05
N of Valid Cases		352
Risk Estimate
	Value
Odds Ratio for Exercise less than 30 minutes per week (Never / 1 time)	a
a. Risk Estimate statistics cannot be computed. They are only computed for a 2*2 table without empty cells.
Exercise 30 minutes per week * GORD diagnosis
Crosstab
Count
		GORD diagnosis		Total
		GORD	No GORD
Exercise 30 minutes per week	Never	102	215	317
	1 time	9	10	19
	2-3 times	1	9	10
	>3 times	1	4	5
Total		113	238	351
Chi-Square Tests
	Value	df	Asymptotic Significance (2-sided)	Exact Sig. (2-sided)	Exact Sig. (1-sided)	Point Probability
Pearson Chi-Square	4.601a	3	0.203433	0.196112
Likelihood Ratio	5.0139	3	0.170782	0.218648
Fisher-Freeman-Halton Exact Test	4.31074			0.215634
Linear-by-Linear Association	.547b	1	0.459611	0.517283	0.271674	0.0695004
N of Valid Cases	351
a. 3 cells (37.5%) have expected count less than 5. The minimum expected count is 1.61.
b. The standardized statistic is .739.
Symmetric Measures
		Value	Approximate Significance	Exact Significance
Nominal by Nominal	Phi	0.114495	0.203433	0.196112
	Cramer's V	0.114495	0.203433	0.196112
N of Valid Cases		351
Risk Estimate
	Value
Odds Ratio for Exercise 30 minutes per week (Never / 1 time)	a
a. Risk Estimate statistics cannot be computed. They are only computed for a 2*2 table without empty cells.
Alcohol consumption per week * GORD diagnosis
Crosstab
Count
		GORD diagnosis		Total
		GORD	No GORD
Alcohol consumption per week	Never	66	179	245
	1 time	34	51	85
	2-3 times	3	10	13
	>3 times	10	0	10
Total		113	240	353
Chi-Square Tests
	Value	df	Asymptotic Significance (2-sided)	Exact Sig. (2-sided)	Exact Sig. (1-sided)	Point Probability
Pearson Chi-Square	27.105a	3	5.59709e-06	4.13865e-06
Likelihood Ratio	28.6748	3	2.62089e-06	3.0638e-06
Fisher-Freeman-Halton Exact Test	25.9192			4.89548e-06
Linear-by-Linear Association	16.595b	1	4.62627e-05	5.5695e-05	5.05691e-05	2.46456e-05
N of Valid Cases	353
a. 2 cells (25.0%) have expected count less than 5. The minimum expected count is 3.20.
b. The standardized statistic is -4.074.
Symmetric Measures
		Value	Approximate Significance	Exact Significance
Nominal by Nominal	Phi	0.277099	5.59709e-06	4.13865e-06
	Cramer's V	0.277099	5.59709e-06	4.13865e-06
N of Valid Cases		353
Risk Estimate
	Value
Odds Ratio for Alcohol consumption per week (Never / 1 time)	a
a. Risk Estimate statistics cannot be computed. They are only computed for a 2*2 table without empty cells.
Number of meals a day * GORD diagnosis
Crosstab
Count
		GORD diagnosis		Total
		GORD	No GORD
Number of meals a day	<3 meals	28	95	123
	3 meals	49	124	173
	>3 meals	36	20	56
Total		113	239	352
Chi-Square Tests
	Value	df	Asymptotic Significance (2-sided)	Exact Sig. (2-sided)	Exact Sig. (1-sided)	Point Probability
Pearson Chi-Square	32.665a	2	8.07043e-08	7.32808e-08
Likelihood Ratio	30.6924	2	2.16384e-07	2.43401e-07
Fisher-Freeman-Halton Exact Test	30.4769			2.24331e-07
Linear-by-Linear Association	23.962b	1	9.82811e-07	8.44289e-07	6.67462e-07	3.87479e-07
N of Valid Cases	352
a. 0 cells (.0%) have expected count less than 5. The minimum expected count is 17.98.
b. The standardized statistic is -4.895.
Symmetric Measures
		Value	Approximate Significance	Exact Significance
Nominal by Nominal	Phi	0.304628	8.07043e-08	7.32808e-08
	Cramer's V	0.304628	8.07043e-08	7.32808e-08
N of Valid Cases		352
Risk Estimate
	Value
Odds Ratio for Number of meals a day (<3 meals / 3 meals)	a
a. Risk Estimate statistics cannot be computed. They are only computed for a 2*2 table without empty cells.
Citrus drinks * GORD diagnosis
Crosstab
Count
		GORD diagnosis		Total
		GORD	No GORD
Citrus drinks	Yes	53	143	196
	No	60	96	156
Total		113	239	352
Chi-Square Tests
	Value	df	Asymptotic Significance (2-sided)	Exact Sig. (2-sided)	Exact Sig. (1-sided)	Point Probability
Pearson Chi-Square	5.198a	1	0.0226132	0.0288135	0.0152971
Continuity Correctionb	4.68721	1	0.0303879
Likelihood Ratio	5.18181	1	0.0228245	0.0288135	0.0152971
Fisher's Exact Test				0.0288135	0.0152971
Linear-by-Linear Association	5.183c	1	0.0228062	0.0288135	0.0152971	0.00691359
N of Valid Cases	352
a. 0 cells (.0%) have expected count less than 5. The minimum expected count is 50.08.
b. Computed only for a 2x2 table
c. The standardized statistic is -2.277.
Symmetric Measures
		Value	Approximate Significance	Exact Significance
Nominal by Nominal	Phi	-0.121519	0.0226132	0.0288135
	Cramer's V	0.121519	0.0226132	0.0288135
N of Valid Cases		352
Risk Estimate
	Value	95% Confidence Interval
		Lower	Upper
Odds Ratio for Citrus drinks (Yes / No)	0.593007	0.377747	0.930932
For cohort GORD diagnosis = GORD	0.703061	0.518877	0.952625
For cohort GORD diagnosis = No GORD	1.18559	1.01992	1.37816
N of Valid Cases	352
Maize meal * GORD diagnosis
Crosstab
Count
		GORD diagnosis		Total
		GORD	No GORD
Maize meal	Yes	96	205	301
	No	17	34	51
Total		113	239	352
Chi-Square Tests
	Value	df	Asymptotic Significance (2-sided)	Exact Sig. (2-sided)	Exact Sig. (1-sided)	Point Probability
Pearson Chi-Square	.041a	1	0.838637	0.87167	0.477961
Continuity Correctionb	0.00171931	1	0.966926
Likelihood Ratio	0.0412424	1	0.839071	0.87167	0.477961
Fisher's Exact Test				0.87167	0.477961
Linear-by-Linear Association	.041c	1	0.838863	0.87167	0.477961	0.125016
N of Valid Cases	352
a. 0 cells (.0%) have expected count less than 5. The minimum expected count is 16.37.
b. Computed only for a 2x2 table
c. The standardized statistic is -.203.
Symmetric Measures
		Value	Approximate Significance	Exact Significance
Nominal by Nominal	Phi	-0.0108539	0.838637	0.87167
	Cramer's V	0.0108539	0.838637	0.87167
N of Valid Cases		352
Risk Estimate
	Value	95% Confidence Interval
		Lower	Upper
Odds Ratio for Maize meal (Yes / No)	0.936585	0.498499	1.75967
For cohort GORD diagnosis = GORD	0.956811	0.627551	1.45882
For cohort GORD diagnosis = No GORD	1.02159	0.829003	1.25893
N of Valid Cases	352
Milk * GORD diagnosis
Crosstab
Count
		GORD diagnosis		Total
		GORD	No GORD
Milk	Yes	82	218	300
	No	31	21	52
Total		113	239	352
Chi-Square Tests
	Value	df	Asymptotic Significance (2-sided)	Exact Sig. (2-sided)	Exact Sig. (1-sided)	Point Probability
Pearson Chi-Square	21.189a	1	4.16117e-06	8.60633e-06	8.48678e-06
Continuity Correctionb	19.734	1	8.90055e-06
Likelihood Ratio	19.7772	1	8.70125e-06	1.73829e-05	8.48678e-06
Fisher's Exact Test				9.69591e-06	8.48678e-06
Linear-by-Linear Association	21.129c	1	4.29395e-06	8.60633e-06	8.48678e-06	6.45843e-06
N of Valid Cases	352
a. 0 cells (.0%) have expected count less than 5. The minimum expected count is 16.69.
b. Computed only for a 2x2 table
c. The standardized statistic is -4.597.
Symmetric Measures
		Value	Approximate Significance	Exact Significance
Nominal by Nominal	Phi	-0.24535	4.16117e-06	8.60633e-06
	Cramer's V	0.24535	4.16117e-06	8.60633e-06
N of Valid Cases		352
Risk Estimate
	Value	95% Confidence Interval
		Lower	Upper
Odds Ratio for Milk (Yes / No)	0.254809	0.13854	0.468656
For cohort GORD diagnosis = GORD	0.458495	0.343083	0.61273
For cohort GORD diagnosis = No GORD	1.79937	1.28401	2.52156
N of Valid Cases	352
Fast foods * GORD diagnosis
Crosstab
Count
		GORD diagnosis		Total
		GORD	No GORD
Fast foods	Yes	72	156	228
	No	41	83	124
Total		113	239	352
Chi-Square Tests
	Value	df	Asymptotic Significance (2-sided)	Exact Sig. (2-sided)	Exact Sig. (1-sided)	Point Probability
Pearson Chi-Square	.081a	1	0.775514	0.811521	0.432618
Continuity Correctionb	0.0274467	1	0.868416
Likelihood Ratio	0.0811335	1	0.775767	0.811521	0.432618
Fisher's Exact Test				0.811521	0.432618
Linear-by-Linear Association	.081c	1	0.775824	0.811521	0.432618	0.0910005
N of Valid Cases	352
a. 0 cells (.0%) have expected count less than 5. The minimum expected count is 39.81.
b. Computed only for a 2x2 table
c. The standardized statistic is -.285.
Symmetric Measures
		Value	Approximate Significance	Exact Significance
Nominal by Nominal	Phi	-0.0151996	0.775514	0.811521
	Cramer's V	0.0151996	0.775514	0.811521
N of Valid Cases		352
Risk Estimate
	Value	95% Confidence Interval
		Lower	Upper
Odds Ratio for Fast foods (Yes / No)	0.934334	0.585799	1.49024
For cohort GORD diagnosis = GORD	0.955071	0.697006	1.30868
For cohort GORD diagnosis = No GORD	1.02219	0.878124	1.1899
N of Valid Cases	352
Spicy foods * GORD diagnosis
Crosstab
Count
		GORD diagnosis		Total
		GORD	No GORD
Spicy foods	Yes	63	130	193
	No	50	109	159
Total		113	239	352
Chi-Square Tests
	Value	df	Asymptotic Significance (2-sided)	Exact Sig. (2-sided)	Exact Sig. (1-sided)	Point Probability
Pearson Chi-Square	.057a	1	0.810967	0.819671	0.451006
Continuity Correctionb	0.0154945	1	0.900938
Likelihood Ratio	0.0572451	1	0.810904	0.819671	0.451006
Fisher's Exact Test				0.819671	0.451006
Linear-by-Linear Association	.057c	1	0.811231	0.819671	0.451006	0.0888093
N of Valid Cases	352
a. 0 cells (.0%) have expected count less than 5. The minimum expected count is 51.04.
b. Computed only for a 2x2 table
c. The standardized statistic is .239.
Symmetric Measures
		Value	Approximate Significance	Exact Significance
Nominal by Nominal	Phi	0.0127483	0.810967	0.819671
	Cramer's V	0.0127483	0.810967	0.819671
N of Valid Cases		352
Risk Estimate
	Value	95% Confidence Interval
		Lower	Upper
Odds Ratio for Spicy foods (Yes / No)	1.05646	0.673557	1.65704
For cohort GORD diagnosis = GORD	1.03803	0.764262	1.40987
For cohort GORD diagnosis = No GORD	0.982555	0.850804	1.13471
N of Valid Cases	352
Greasy foods * GORD diagnosis
Crosstab
Count
		GORD diagnosis		Total
		GORD	No GORD
Greasy foods	Yes	68	120	188
	No	45	119	164
Total		113	239	352
Chi-Square Tests
	Value	df	Asymptotic Significance (2-sided)	Exact Sig. (2-sided)	Exact Sig. (1-sided)	Point Probability
Pearson Chi-Square	3.063a	1	0.0800701	0.086868	0.0506622
Continuity Correctionb	2.676	1	0.101871
Likelihood Ratio	3.08084	1	0.0792197	0.086868	0.0506622
Fisher's Exact Test				0.086868	0.0506622
Linear-by-Linear Association	3.055c	1	0.0805002	0.086868	0.0506622	0.019838
N of Valid Cases	352
a. 0 cells (.0%) have expected count less than 5. The minimum expected count is 52.65.
b. Computed only for a 2x2 table
c. The standardized statistic is 1.748.
Symmetric Measures
		Value	Approximate Significance	Exact Significance
Nominal by Nominal	Phi	0.0932902	0.0800701	0.086868
	Cramer's V	0.0932902	0.0800701	0.086868
N of Valid Cases		352
Risk Estimate
	Value	95% Confidence Interval
		Lower	Upper
Odds Ratio for Greasy foods (Yes / No)	1.49852	0.951646	2.35966
For cohort GORD diagnosis = GORD	1.3182	0.963887	1.80276
For cohort GORD diagnosis = No GORD	0.879671	0.762492	1.01486
N of Valid Cases	352
Fried foods * GORD diagnosis
Crosstab
Count
		GORD diagnosis		Total
		GORD	No GORD
Fried foods	Yes	79	151	230
	No	34	88	122
Total		113	239	352
Chi-Square Tests
	Value	df	Asymptotic Significance (2-sided)	Exact Sig. (2-sided)	Exact Sig. (1-sided)	Point Probability
Pearson Chi-Square	1.535a	1	0.215333	0.231984	0.131283
Continuity Correctionb	1.25235	1	0.263105
Likelihood Ratio	1.55457	1	0.212462	0.231984	0.131283
Fisher's Exact Test				0.231984	0.131283
Linear-by-Linear Association	1.531c	1	0.215986	0.231984	0.131283	0.0448969
N of Valid Cases	352
a. 0 cells (.0%) have expected count less than 5. The minimum expected count is 39.16.
b. Computed only for a 2x2 table
c. The standardized statistic is 1.237.
Symmetric Measures
		Value	Approximate Significance	Exact Significance
Nominal by Nominal	Phi	0.0660407	0.215333	0.231984
	Cramer's V	0.0660407	0.215333	0.231984
N of Valid Cases		352
Risk Estimate
	Value	95% Confidence Interval
		Lower	Upper
Odds Ratio for Fried foods (Yes / No)	1.35411	0.837636	2.18903
For cohort GORD diagnosis = GORD	1.23248	0.880073	1.726
For cohort GORD diagnosis = No GORD	0.910178	0.787654	1.05176
N of Valid Cases	352
High-fat * GORD diagnosis
Crosstab
Count
		GORD diagnosis		Total
		GORD	No GORD
High-fat	Yes	65	138	203
	No	48	101	149
Total		113	239	352
Chi-Square Tests
	Value	df	Asymptotic Significance (2-sided)	Exact Sig. (2-sided)	Exact Sig. (1-sided)	Point Probability
Pearson Chi-Square	.001a	1	0.969106	1	0.529756
Continuity Correctionb	0	1	1
Likelihood Ratio	0.00149975	1	0.969108	1	0.529756
Fisher's Exact Test				1	0.529756
Linear-by-Linear Association	.001c	1	0.96915	1	0.529756	0.0918488
N of Valid Cases	352
a. 0 cells (.0%) have expected count less than 5. The minimum expected count is 47.83.
b. Computed only for a 2x2 table
c. The standardized statistic is -.039.
Symmetric Measures
		Value	Approximate Significance	Exact Significance
Nominal by Nominal	Phi	-0.0020643	0.969106	1
	Cramer's V	0.0020643	0.969106	1
N of Valid Cases		352
Risk Estimate
	Value	95% Confidence Interval
		Lower	Upper
Odds Ratio for High-fat (Yes / No)	0.991093	0.630201	1.55865
For cohort GORD diagnosis = GORD	0.993945	0.730987	1.3515
For cohort GORD diagnosis = No GORD	1.00288	0.867091	1.15993
N of Valid Cases	352
Grilled foods * GORD diagnosis
Crosstab
Count
		GORD diagnosis		Total
		GORD	No GORD
Grilled foods	Yes	75	165	240
	No	38	74	112
Total		113	239	352
Chi-Square Tests
	Value	df	Asymptotic Significance (2-sided)	Exact Sig. (2-sided)	Exact Sig. (1-sided)	Point Probability
Pearson Chi-Square	.251a	1	0.616117	0.625702	0.35078
Continuity Correctionb	0.143494	1	0.704832
Likelihood Ratio	0.250098	1	0.617006	0.625702	0.35078
Fisher's Exact Test				0.625702	0.35078
Linear-by-Linear Association	.251c	1	0.616618	0.625702	0.35078	0.0854482
N of Valid Cases	352
a. 0 cells (.0%) have expected count less than 5. The minimum expected count is 35.95.
b. Computed only for a 2x2 table
c. The standardized statistic is -.501.
Symmetric Measures
		Value	Approximate Significance	Exact Significance
Nominal by Nominal	Phi	-0.0267227	0.616117	0.625702
	Cramer's V	0.0267227	0.616117	0.625702
N of Valid Cases		352
Risk Estimate
	Value	95% Confidence Interval
		Lower	Upper
Odds Ratio for Grilled foods (Yes / No)	0.885167	0.549387	1.42617
For cohort GORD diagnosis = GORD	0.921053	0.669234	1.26763
For cohort GORD diagnosis = No GORD	1.04054	0.888678	1.21835
N of Valid Cases	352
Meat * GORD diagnosis
Crosstab
Count
		GORD diagnosis		Total
		GORD	No GORD
Meat	Yes	98	192	290
	No	15	47	62
Total		113	239	352
Chi-Square Tests
	Value	df	Asymptotic Significance (2-sided)	Exact Sig. (2-sided)	Exact Sig. (1-sided)	Point Probability
Pearson Chi-Square	2.160a	1	0.141688	0.177261	0.0917629
Continuity Correctionb	1.74157	1	0.18694
Likelihood Ratio	2.24875	1	0.133722	0.177261	0.0917629
Fisher's Exact Test				0.177261	0.0917629
Linear-by-Linear Association	2.153c	1	0.142255	0.177261	0.0917629	0.0415375
N of Valid Cases	352
a. 0 cells (.0%) have expected count less than 5. The minimum expected count is 19.90.
b. Computed only for a 2x2 table
c. The standardized statistic is 1.467.
Symmetric Measures
		Value	Approximate Significance	Exact Significance
Nominal by Nominal	Phi	0.0783263	0.141688	0.177261
	Cramer's V	0.0783263	0.141688	0.177261
N of Valid Cases		352
Risk Estimate
	Value	95% Confidence Interval
		Lower	Upper
Odds Ratio for Meat (Yes / No)	1.59931	0.851685	3.0032
For cohort GORD diagnosis = GORD	1.39678	0.873745	2.23292
For cohort GORD diagnosis = No GORD	0.873368	0.742082	1.02788
N of Valid Cases	352
Snacks * GORD diagnosis
Crosstab
Count
		GORD diagnosis		Total
		GORD	No GORD
Snacks	Yes	82	195	277
	No	31	44	75
Total		113	239	352
Chi-Square Tests
	Value	df	Asymptotic Significance (2-sided)	Exact Sig. (2-sided)	Exact Sig. (1-sided)	Point Probability
Pearson Chi-Square	3.726a	1	0.0535733	0.0693682	0.0380493
Continuity Correctionb	3.2072	1	0.0733147
Likelihood Ratio	3.61589	1	0.0572302	0.0693682	0.0380493
Fisher's Exact Test				0.0693682	0.0380493
Linear-by-Linear Association	3.715c	1	0.053914	0.0693682	0.0380493	0.0176198
N of Valid Cases	352
a. 0 cells (.0%) have expected count less than 5. The minimum expected count is 24.08.
b. Computed only for a 2x2 table
c. The standardized statistic is -1.928.
Symmetric Measures
		Value	Approximate Significance	Exact Significance
Nominal by Nominal	Phi	-0.102884	0.0535733	0.0693682
	Cramer's V	0.102884	0.0535733	0.0693682
N of Valid Cases		352
Risk Estimate
	Value	95% Confidence Interval
		Lower	Upper
Odds Ratio for Snacks (Yes / No)	0.596857	0.352355	1.01102
For cohort GORD diagnosis = GORD	0.716199	0.517431	0.991321
For cohort GORD diagnosis = No GORD	1.19995	0.977792	1.47259
N of Valid Cases	352
Bread * GORD diagnosis
Crosstab
Count
		GORD diagnosis		Total
		GORD	No GORD
Bread	Yes	86	215	301
	No	27	24	51
Total		113	239	352
Chi-Square Tests
	Value	df	Asymptotic Significance (2-sided)	Exact Sig. (2-sided)	Exact Sig. (1-sided)	Point Probability
Pearson Chi-Square	11.882a	1	0.000566661	0.000765134	0.000693155
Continuity Correctionb	10.7907	1	0.00102013
Likelihood Ratio	11.1744	1	0.000829341	0.00101718	0.000693155
Fisher's Exact Test				0.00101718	0.000693155
Linear-by-Linear Association	11.849c	1	0.000577026	0.000765134	0.000693155	0.000466082
N of Valid Cases	352
a. 0 cells (.0%) have expected count less than 5. The minimum expected count is 16.37.
b. Computed only for a 2x2 table
c. The standardized statistic is -3.442.
Symmetric Measures
		Value	Approximate Significance	Exact Significance
Nominal by Nominal	Phi	-0.18373	0.000566661	0.000765134
	Cramer's V	0.18373	0.000566661	0.000765134
N of Valid Cases		352
Risk Estimate
	Value	95% Confidence Interval
		Lower	Upper
Odds Ratio for Bread (Yes / No)	0.355556	0.194345	0.650491
For cohort GORD diagnosis = GORD	0.539683	0.394083	0.739076
For cohort GORD diagnosis = No GORD	1.51786	1.12475	2.04836
N of Valid Cases	352
Vegetable * GORD diagnosis
Crosstab
Count
		GORD diagnosis		Total
		GORD	No GORD
Vegetable	Yes	91	209	300
	No	22	30	52
Total		113	239	352
Chi-Square Tests
	Value	df	Asymptotic Significance (2-sided)	Exact Sig. (2-sided)	Exact Sig. (1-sided)	Point Probability
Pearson Chi-Square	2.915a	1	0.0877386	0.107222	0.0628244
Continuity Correctionb	2.3919	1	0.121966
Likelihood Ratio	2.80815	1	0.0937865	0.107222	0.0628244
Fisher's Exact Test				0.107222	0.0628244
Linear-by-Linear Association	2.907c	1	0.0881903	0.107222	0.0628244	0.0300992
N of Valid Cases	352
a. 0 cells (.0%) have expected count less than 5. The minimum expected count is 16.69.
b. Computed only for a 2x2 table
c. The standardized statistic is -1.705.
Symmetric Measures
		Value	Approximate Significance	Exact Significance
Nominal by Nominal	Phi	-0.0910073	0.0877386	0.107222
	Cramer's V	0.0910073	0.0877386	0.107222
N of Valid Cases		352
Risk Estimate
	Value	95% Confidence Interval
		Lower	Upper
Odds Ratio for Vegetable (Yes / No)	0.593736	0.324969	1.08479
For cohort GORD diagnosis = GORD	0.71697	0.499834	1.02843
For cohort GORD diagnosis = No GORD	1.20756	0.945691	1.54193
N of Valid Cases	352
Fruits * GORD diagnosis
Crosstab
Count
		GORD diagnosis		Total
		GORD	No GORD
Fruits	Yes	103	232	335
	No	10	7	17
Total		113	239	352
Chi-Square Tests
	Value	df	Asymptotic Significance (2-sided)	Exact Sig. (2-sided)	Exact Sig. (1-sided)	Point Probability
Pearson Chi-Square	5.852a	1	0.0155635	0.0194614	0.0183159
Continuity Correctionb	4.63428	1	0.0313393
Likelihood Ratio	5.39517	1	0.0201926	0.0293292	0.0183159
Fisher's Exact Test				0.0293292	0.0183159
Linear-by-Linear Association	5.835c	1	0.0157112	0.0194614	0.0183159	0.0135263
N of Valid Cases	352
a. 0 cells (.0%) have expected count less than 5. The minimum expected count is 5.46.
b. Computed only for a 2x2 table
c. The standardized statistic is -2.416.
Symmetric Measures
		Value	Approximate Significance	Exact Significance
Nominal by Nominal	Phi	-0.128933	0.0155635	0.0194614
	Cramer's V	0.128933	0.0155635	0.0194614
N of Valid Cases		352
Risk Estimate
	Value	95% Confidence Interval
		Lower	Upper
Odds Ratio for Fruits (Yes / No)	0.310776	0.115089	0.839192
For cohort GORD diagnosis = GORD	0.522687	0.340366	0.802668
For cohort GORD diagnosis = No GORD	1.68188	0.948648	2.98183
N of Valid Cases	352
Salt * GORD diagnosis
Crosstab
Count
		GORD diagnosis		Total
		GORD	No GORD
Salt	Yes	78	179	257
	No	35	60	95
Total		113	239	352
Chi-Square Tests
	Value	df	Asymptotic Significance (2-sided)	Exact Sig. (2-sided)	Exact Sig. (1-sided)	Point Probability
Pearson Chi-Square	1.341a	1	0.246836	0.250128	0.151695
Continuity Correctionb	1.05982	1	0.303257
Likelihood Ratio	1.32181	1	0.250267	0.303556	0.151695
Fisher's Exact Test				0.250128	0.151695
Linear-by-Linear Association	1.337c	1	0.247509	0.250128	0.151695	0.0519016
N of Valid Cases	352
a. 0 cells (.0%) have expected count less than 5. The minimum expected count is 30.50.
b. Computed only for a 2x2 table
c. The standardized statistic is -1.156.
Symmetric Measures
		Value	Approximate Significance	Exact Significance
Nominal by Nominal	Phi	-0.0617252	0.246836	0.250128
	Cramer's V	0.0617252	0.246836	0.250128
N of Valid Cases		352
Risk Estimate
	Value	95% Confidence Interval
		Lower	Upper
Odds Ratio for Salt (Yes / No)	0.747007	0.4556	1.2248
For cohort GORD diagnosis = GORD	0.823791	0.597058	1.13663
For cohort GORD diagnosis = No GORD	1.10279	0.927136	1.31172
N of Valid Cases	352
Sugar * GORD diagnosis
Crosstab
Count
		GORD diagnosis		Total
		GORD	No GORD
Sugar	Yes	75	185	260
	No	38	54	92
Total		113	239	352
Chi-Square Tests
	Value	df	Asymptotic Significance (2-sided)	Exact Sig. (2-sided)	Exact Sig. (1-sided)	Point Probability
Pearson Chi-Square	4.839a	1	0.0278263	0.0372076	0.0201586
Continuity Correctionb	4.28412	1	0.0384701
Likelihood Ratio	4.71527	1	0.0298958	0.0372076	0.0201586
Fisher's Exact Test				0.0372076	0.0201586
Linear-by-Linear Association	4.825c	1	0.028049	0.0372076	0.0201586	0.0095553
N of Valid Cases	352
a. 0 cells (.0%) have expected count less than 5. The minimum expected count is 29.53.
b. Computed only for a 2x2 table
c. The standardized statistic is -2.197.
Symmetric Measures
		Value	Approximate Significance	Exact Significance
Nominal by Nominal	Phi	-0.117246	0.0278263	0.0372076
	Cramer's V	0.117246	0.0278263	0.0372076
N of Valid Cases		352
Risk Estimate
	Value	95% Confidence Interval
		Lower	Upper
Odds Ratio for Sugar (Yes / No)	0.576102	0.351464	0.94432
For cohort GORD diagnosis = GORD	0.698381	0.512489	0.951699
For cohort GORD diagnosis = No GORD	1.21225	1.00441	1.4631
N of Valid Cases	352
Chocolate * GORD diagnosis
Crosstab
Count
		GORD diagnosis		Total
		GORD	No GORD
Chocolate	Yes	82	171	253
	No	31	68	99
Total		113	239	352
Chi-Square Tests
	Value	df	Asymptotic Significance (2-sided)	Exact Sig. (2-sided)	Exact Sig. (1-sided)	Point Probability
Pearson Chi-Square	.039a	1	0.842751	0.899303	0.474195
Continuity Correctionb	0.00510013	1	0.943067
Likelihood Ratio	0.0394586	1	0.842543	0.899303	0.474195
Fisher's Exact Test				0.899303	0.474195
Linear-by-Linear Association	.039c	1	0.842972	0.899303	0.474195	0.0993965
N of Valid Cases	352
a. 0 cells (.0%) have expected count less than 5. The minimum expected count is 31.78.
b. Computed only for a 2x2 table
c. The standardized statistic is .198.
Symmetric Measures
		Value	Approximate Significance	Exact Significance
Nominal by Nominal	Phi	0.0105734	0.842751	0.899303
	Cramer's V	0.0105734	0.842751	0.899303
N of Valid Cases		352
Risk Estimate
	Value	95% Confidence Interval
		Lower	Upper
Odds Ratio for Chocolate (Yes / No)	1.05188	0.638173	1.73377
For cohort GORD diagnosis = GORD	1.03506	0.735454	1.45673
For cohort GORD diagnosis = No GORD	0.984015	0.840184	1.15247
N of Valid Cases	352
Coffee * GORD diagnosis
Crosstab
Count
		GORD diagnosis		Total
		GORD	No GORD
Coffee	Yes	64	145	209
	No	49	93	142
Total		113	238	351
Chi-Square Tests
	Value	df	Asymptotic Significance (2-sided)	Exact Sig. (2-sided)	Exact Sig. (1-sided)	Point Probability
Pearson Chi-Square	.585a	1	0.444506	0.485491	0.257972
Continuity Correctionb	0.420195	1	0.51684
Likelihood Ratio	0.582554	1	0.445313	0.485491	0.257972
Fisher's Exact Test				0.485491	0.257972
Linear-by-Linear Association	.583c	1	0.445156	0.485491	0.257972	0.0689513
N of Valid Cases	351
a. 0 cells (.0%) have expected count less than 5. The minimum expected count is 45.72.
b. Computed only for a 2x2 table
c. The standardized statistic is -.764.
Symmetric Measures
		Value	Approximate Significance	Exact Significance
Nominal by Nominal	Phi	-0.0408117	0.444506	0.485491
	Cramer's V	0.0408117	0.444506	0.485491
N of Valid Cases		351
Risk Estimate
	Value	95% Confidence Interval
		Lower	Upper
Odds Ratio for Coffee (Yes / No)	0.83772	0.531961	1.31922
For cohort GORD diagnosis = GORD	0.887413	0.654174	1.20381
For cohort GORD diagnosis = No GORD	1.05932	0.912173	1.2302
N of Valid Cases	351
Tea * GORD diagnosis
Crosstab
Count
		GORD diagnosis		Total
		GORD	No GORD
Tea	Yes	83	186	269
	No	30	53	83
Total		113	239	352
Chi-Square Tests
	Value	df	Asymptotic Significance (2-sided)	Exact Sig. (2-sided)	Exact Sig. (1-sided)	Point Probability
Pearson Chi-Square	.814a	1	0.366879	0.419867	0.220299
Continuity Correctionb	0.589614	1	0.442568
Likelihood Ratio	0.802949	1	0.370213	0.419867	0.220299
Fisher's Exact Test				0.419867	0.220299
Linear-by-Linear Association	.812c	1	0.36756	0.419867	0.220299	0.0702845
N of Valid Cases	352
a. 0 cells (.0%) have expected count less than 5. The minimum expected count is 26.64.
b. Computed only for a 2x2 table
c. The standardized statistic is -.901.
Symmetric Measures
		Value	Approximate Significance	Exact Significance
Nominal by Nominal	Phi	-0.0480946	0.366879	0.419867
	Cramer's V	0.0480946	0.366879	0.419867
N of Valid Cases		352
Risk Estimate
	Value	95% Confidence Interval
		Lower	Upper
Odds Ratio for Tea (Yes / No)	0.788351	0.470019	1.32228
For cohort GORD diagnosis = GORD	0.853656	0.609252	1.1961
For cohort GORD diagnosis = No GORD	1.08284	0.904034	1.297
N of Valid Cases	352
Soft drinks/Carbonated drinks * GORD diagnosis
Crosstab
Count
		GORD diagnosis		Total
		GORD	No GORD
Soft drinks/Carbonated drinks	Yes	62	154	216
	No	51	85	136
Total		113	239	352
Chi-Square Tests
	Value	df	Asymptotic Significance (2-sided)	Exact Sig. (2-sided)	Exact Sig. (1-sided)	Point Probability
Pearson Chi-Square	2.963a	1	0.085216	0.100708	0.0547916
Continuity Correctionb	2.57269	1	0.108723
Likelihood Ratio	2.93772	1	0.0865331	0.100708	0.0547916
Fisher's Exact Test				0.100708	0.0547916
Linear-by-Linear Association	2.954c	1	0.0856607	0.100708	0.0547916	0.0213724
N of Valid Cases	352
a. 0 cells (.0%) have expected count less than 5. The minimum expected count is 43.66.
b. Computed only for a 2x2 table
c. The standardized statistic is -1.719.
Symmetric Measures
		Value	Approximate Significance	Exact Significance
Nominal by Nominal	Phi	-0.0917398	0.085216	0.100708
	Cramer's V	0.0917398	0.085216	0.100708
N of Valid Cases		352
Risk Estimate
	Value	95% Confidence Interval
		Lower	Upper
Odds Ratio for Soft drinks/Carbonated drinks (Yes / No)	0.670996	0.425527	1.05806
For cohort GORD diagnosis = GORD	0.765432	0.565869	1.03537
For cohort GORD diagnosis = No GORD	1.14074	0.976688	1.33235
N of Valid Cases	352
Energetic drinks * GORD diagnosis
Crosstab
Count
		GORD diagnosis		Total
		GORD	No GORD
Energetic drinks	Yes	65	127	192
	No	47	112	159
Total		112	239	351
Chi-Square Tests
	Value	df	Asymptotic Significance (2-sided)	Exact Sig. (2-sided)	Exact Sig. (1-sided)	Point Probability
Pearson Chi-Square	.738a	1	0.390225	0.421754	0.2286
Continuity Correctionb	0.553818	1	0.456762
Likelihood Ratio	0.740331	1	0.389555	0.421754	0.2286
Fisher's Exact Test				0.421754	0.2286
Linear-by-Linear Association	.736c	1	0.390901	0.421754	0.2286	0.0636047
N of Valid Cases	351
a. 0 cells (.0%) have expected count less than 5. The minimum expected count is 50.74.
b. Computed only for a 2x2 table
c. The standardized statistic is .858.
Symmetric Measures
		Value	Approximate Significance	Exact Significance
Nominal by Nominal	Phi	0.0458612	0.390225	0.421754
	Cramer's V	0.0458612	0.390225	0.421754
N of Valid Cases		351
Risk Estimate
	Value	95% Confidence Interval
		Lower	Upper
Odds Ratio for Energetic drinks (Yes / No)	1.21963	0.775199	1.91887
For cohort GORD diagnosis = GORD	1.14528	0.839238	1.56292
For cohort GORD diagnosis = No GORD	0.939035	0.814112	1.08313
N of Valid Cases	351
Logistic Regression
Notes
Output Created		04-AUG-2025 18:29:58
Comments
Input	Data	C:\Users\El-Mirab\Desktop\TASKS\PUBLIC HEALTH STUDENTS 2024\MPH students\DYALVANA\DATA ANALYSED MTHATHA ONLY.sav
	Active Dataset	DataSet1
	Filter	<none>
	Weight	<none>
	Split File	<none>
	N of Rows in Working Data File	353
Missing Value Handling	Definition of Missing	User-defined missing values are treated as missing
Syntax		LOGISTIC REGRESSION VARIABLES GORDdiagnosis /METHOD=ENTER Sex Hypertension FamilyHistory Alcohol Numberofmeals Citrusdrinks Milk Bread Fruits Sugar WALKINGL30 WALKINGM30 SWIMMINGL30 EXERCISEL30 /CONTRAST (Sex)=Indicator(1) /CONTRAST (Hypertension)=Indicator /CONTRAST (Alcohol)=Indicator /CONTRAST (Numberofmeals)=Indicator(1) /CONTRAST (Citrusdrinks)=Indicator(1) /CONTRAST (Milk)=Indicator(1) /CON…
Resources	Processor Time	00:00:00.06
	Elapsed Time	00:00:00.13
Warnings
Due to redundancies, degrees of freedom have been reduced for one or more variables.
Case Processing Summary
Unweighted Casesa		N	Percent
Selected Cases	Included in Analysis	351	99.4334
	Missing Cases	2	0.566572
	Total	353	100
Unselected Cases		0	0
Total		353	100
a. If weight is in effect, see classification table for the total number of cases.
Dependent Variable Encoding
Original Value	Internal Value
No GORD	0
GORD	1
Categorical Variables Codings
		Frequency	Parameter coding
			(1)	(2)
Number of meals a day	<3 meals	122	0	0
	3 meals	173	1	0
	>3 meals	56	0	1
Exercise less than 30 minutes per week	No	337	0
	Yes	14	1
Hypertension	Yes	66	1
	No	285	0
Family History of GORD	Yes	71	0
	No	280	1
Alcohol consumption	Yes	108	1
	No	243	0
Citrus drinks	Yes	195	0
	No	156	1
Milk	Yes	299	0
	No	52	1
Bread	Yes	301	0
	No	50	1
Swimming less than 30 minutes per week	No	337	0
	Yes	14	1
Walking 30 minutes or more per week	No	276	1
	Yes	75	0
Walking less than 30 minutes per week	No	75	1
	Yes	276	0
Sugar	Yes	259	0
	No	92	1
Fruits	Yes	334	0
	No	17	1
Sex	Male	98	0
	Female	253	1
Block 0: Beginning Block
Classification Tablea,b
Observed			Predicted
			GORD diagnosis		Percentage Correct
			No GORD	GORD
Step 0	GORD diagnosis	No GORD	238	0	100
		GORD	113	0	0
	Overall Percentage				67.8063
a. Constant is included in the model.
b. The cut value is .500
Variables in the Equation
		B	S.E.	Wald	df	Sig.	Exp(B)
Step 0	Constant	-0.744883	0.114242	42.5132	1	7.02053e-11	0.47479
Variables not in the Equationa
			Score	df	Sig.
Step 0	Variables	Sex(1)	4.74064	1	0.0294581
		Hypertension(1)	5.13712	1	0.0234194
		Family History of GORD(1)	5.36241	1	0.0205753
		Alcohol consumption(1)	9.16523	1	0.00246656
		Number of meals a day	32.382	2	9.29699e-08
		Number of meals a day(1)	2.34057	1	0.126044
		Number of meals a day(2)	31.4358	1	2.06141e-08
		Citrus drinks(1)	5.05344	1	0.0245771
		Milk(1)	21.0274	1	4.52765e-06
		Bread(1)	12.7008	1	0.000365493
		Fruits(1)	5.80369	1	0.0159926
		Sugar(1)	4.74078	1	0.0294558
		Walking less than 30 minutes per week(1)	9.15232	1	0.00248403
		Walking 30 minutes or more per week(1)	9.15232	1	0.00248402
		Swimming less than 30 minutes per week(1)	10.2827	1	0.00134282
		Exercise less than 30 minutes per week(1)	14.3675	1	0.000150372
a. Residual Chi-Squares are not computed because of redundancies.
Block 1: Method = Enter
Omnibus Tests of Model Coefficients
		Chi-square	df	Sig.
Step 1	Step	85.1319	14	3.12636e-12
	Block	85.1319	14	3.12636e-12
	Model	85.1319	14	3.12636e-12
Model Summary
Step	-2 Log likelihood	Cox & Snell R Square	Nagelkerke R Square
1	355.950a	0.215368	0.30105
a. Estimation terminated at iteration number 5 because parameter estimates changed by less than .001.
Hosmer and Lemeshow Test
Step	Chi-square	df	Sig.
1	9.98129	8	0.266341
Contingency Table for Hosmer and Lemeshow Test
		GORD diagnosis = No GORD		GORD diagnosis = GORD		Total
		Observed	Expected	Observed	Expected
Step 1	1	23	25.4705	5	2.52952	28
	2	30	28.2584	2	3.74164	32
	3	31	30.3783	4	4.62166	35
	4	26	28.5518	8	5.44819	34
	5	27	25.7651	5	6.2349	32
	6	27	26.6239	8	8.37611	35
	7	23	24.4156	12	10.5844	35
	8	23	20.685	12	14.315	35
	9	21	16.951	14	18.049	35
	10	7	10.9005	43	39.0995	50
Classification Tablea
Observed			Predicted
			GORD diagnosis		Percentage Correct
			No GORD	GORD
Step 1	GORD diagnosis	No GORD	224	14	94.1176
		GORD	64	49	43.3628
	Overall Percentage				77.7778
a. The cut value is .500
Variables in the Equation
		B	S.E.	Wald	df	Sig.	Exp(B)	95% C.I.for EXP(B)
								Lower	Upper
Step 1a	Sex(1)	0.500412	0.312363	2.56647	1	0.109151	1.6494	0.894216	3.04236
	Hypertension(1)	1.15721	0.387048	8.93903	1	0.00279141	3.18103	1.48974	6.79241
	Family History of GORD(1)	0.230006	0.406508	0.320139	1	0.571524	1.25861	0.567374	2.79197
	Alcohol consumption(1)	0.514568	0.293496	3.07384	1	0.0795612	1.67292	0.941131	2.97371
	Number of meals a day			19.5958	2	5.55683e-05
	Number of meals a day(1)	-0.167209	0.330313	0.256252	1	0.612707	0.846023	0.442812	1.61638
	Number of meals a day(2)	1.49341	0.411248	13.1871	1	0.000281884	4.45225	1.98849	9.96861
	Citrus drinks(1)	0.360085	0.290854	1.53271	1	0.215706	1.43345	0.810602	2.53488
	Milk(1)	0.636255	0.460752	1.9069	1	0.167308	1.88939	0.765825	4.66139
	Bread(1)	0.762217	0.442236	2.97064	1	0.0847885	2.14302	0.90073	5.09868
	Fruits(1)	1.01896	0.56918	3.20492	1	0.0734171	2.77032	0.90791	8.4531
	Sugar(1)	0.0672182	0.343471	0.0382995	1	0.844843	1.06953	0.545543	2.09679
	Walking less than 30 minutes per week(1)	0.452966	0.371853	1.48385	1	0.223174	1.57297	0.758925	3.26019
	Swimming less than 30 minutes per week(1)	1.28432	0.717817	3.20124	1	0.0735827	3.6122	0.884637	14.7495
	Exercise less than 30 minutes per week(1)	1.37095	0.835245	2.69413	1	0.100718	3.93911	0.766366	20.247
	Constant	-2.59362	0.592841	19.1397	1	1.2149e-05	0.0747492
a. Variable(s) entered on step 1: Sex, Hypertension, Family History of GORD, Alcohol consumption, Number of meals a day, Citrus drinks, Milk, Bread, Fruits, Sugar, Walking less than 30 minutes per week, Swimming less than 30 minutes per week, Exercise less than 30 minutes per week.
Firth Logistic Regression
Notes
Output Created		05-AUG-2025 03:54:32
Comments
Input	Data	C:\Users\El-Mirab\Desktop\TASKS\PUBLIC HEALTH STUDENTS 2024\MPH students\DYALVANA\DATA ANALYSED MTHATHA ONLY.sav
	Active Dataset	DataSet1
	Filter	<none>
	Weight	<none>
	Split File	<none>
	N of Rows in Working Data File	353
Resources	Processor Time	00:00:00.03
	Elapsed Time	00:00:00.21
Firth Logistic Regression Summary
	Values
Dependent Variable	GORDFIRTHREGRESSION
Conf. Interval Type	Profile penalized log likelihood
Conf. Interval Level (%)	95
Estimation Method	Firth penalized maximum likelihood
Output Dataset	--NA--
Likelihood Ratio Test	c(full = -82.1503)
Degrees of Freedom	14
Significance	c(full = 1)
Number of Complete Cases	351
Cases with Missing Data	2
[truncated: 1,032 more rows]
